# Supplementary material for: Pharmacovigilance for rare diseases: a bibliometrics and knowledge-map analysis based on web of science
Source: Orphanet J Rare Dis. 2023 Sep 26;18:303. doi: 10.1186/s13023-023-02915-y (PMC10523788; doi:10.1186/s13023-023-02915-y)
Supplement: Supplementary file 1 — Supplementary Material 1: S1 Appendix. A List of 599 Articles Included in this Study [file 13023_2023_2915_MOESM1_ESM.xlsx]

## Sheet: Sheet1
A List of 599 Articles Included in this Study
Number	Authors	Article Title	Source Title	Publication Year	DOI
1	Steinhoff,BJ；Herrendorf,G；Bittermann,HJ；Kurth,C	Isolated ataxia as an idiosyncratic side-effect under gabapentin	SEIZURE-EUROPEAN JOURNAL OF EPILEPSY	1997	D0I：10.1016/S1059-1311(97)80029-5
2	Bossi,P，Cabane,J，Ninet,J，Dhote,R，Hanslik,T，Chosidow,O，Jouan-Flahault,C，Horellou,MH，Leynadier,F，Liozon,E；Pouchot,；Robin,JP；Sanderson,；Schaeffer,A；Sicard,D；Staikowsky,F；Wechsler,B；Zittoun,R	Acquired hemophilia due to factor VIII inhibitors in 34 patients	AMERICAN JOURNAL OF MEDICINE	1998	DOI：10.1016/S0002-9343(98)00289-7
3	Capella,D；Laporte,JR；Vidal,X；Wiholm,BE；Begaud,B；Langman,MJS；Rawlins,M	European network for the case-population surveillance of rare diseases (Euronet). A prospective feasibility study	EUROPEAN JOURNAL OF CLINICAL PHARMACOLOGY	1998	DOI：10.1007/s002280050382
4	Weyand,CM Fulbright,JW Evans,JM Hunder,GG Goronzy,JJ	Corticosteroid requirements in polymyalgia rheumatica	ARCHIVES OF INTERNAL MEDICINE	1999	DOI：10.1001/archinte.159.6.577
5	Boletis,JN Pefanis,A Stathakis,C Helioti,H Kostakis,A Giamarellou,H	Visceral leishmaniasis in renal transplant recipients: Successful treatment with liposomal amphotericin B (AmBisome)	CLINICAL INFECTIOUS DISEASES	1999	DOI：10.1086/514784
6	Burt,N Haynes,GR Bailey,MK	Patients with malignant osteopetrosis are at high risk of anesthetic morbidity and mortality	ANESTHESIA AND ANALGESIA	1999	DOI：
7	Sossai,P Cappellato,MG Stefani,S	Can a drug-induced pulmonary hypersensitivity reaction be dose-dependent? A case with mesalamine	MOUNT SINAI JOURNAL OF MEDICINE	2001	DOI：
8	Roehrborn,CG	Alfuzosin: Overview of pharmacokinetics, safety, and efficacy of a clinically uroselective alpha-blocker	UROLOGY	2001	DOI：10.1016/S0090-4295(01)01322-X
9	Waubant,E Hietpas,J Stewart,T Dyme,Z Herbert,J Lacy,J Miller,C Rensel,M Schwid,S Goodkin,D	Interferon beta-1a in children with multiple sclerosis is well tolerated	NEUROPEDIATRICS	2001	DOI：10.1055/s-2001-17370
10	Vlahakos,DV Manginas,A Chilidou,D Zamanika,C Alivizatos,PA	Itraconazole-induced rhabdomyolysis and acute renal failure in a heart transplant recipient treated with simvastatin and cyclosporine	TRANSPLANTATION	2002	DOI：10.1097/00007890-200206270-00022
11	Altintas,A Alici,Y Melikoglu,M Siva,A	Arthritis during interferon beta-1b treatment in multiple sclerosis	MULTIPLE SCLEROSIS	2002	DOI：10.1191/1352458502ms852xx
12	Berger,P Dwyer,D Corallo,CE	Toxic epidermal necrolysis after celecoxib therapy	PHARMACOTHERAPY	2002	DOI：10.1592/phco.22.13.1193.33513
13	Beller,TC Boyce,JA	Prolonged anticonvulsant hypersensitivity syndrome related to lamotrigine in a patient with human immunodeficiency virus	ALLERGY AND ASTHMA PROCEEDINGS	2002	DOI：
14	Nuss,R Hoffman,R Hammond,L	ED visits by males with hemophilia	AMERICAN JOURNAL OF EMERGENCY MEDICINE	2002	DOI：10.1053/ajem.2002.30098
15	Tripathi,M Jain,S	Genetics of epilepsy	CURRENT SCIENCE	2002	DOI：
16	Bihan,H Vazquez,MP Krivitzky,A Cohen,R	Aplasia cutis congenita and dysmorphic syndrome after antithyroid therapy during pregnancy	ENDOCRINOLOGIST	2002	DOI：10.1097/00019616-200203000-00005
17	Laohaburanakit,P Chan,A Allen,RP	Bronchiolitis obliterans	CLINICAL REVIEWS IN ALLERGY & IMMUNOLOGY	2003	DOI：10.1385/CRIAI:25:3:259
18	Hashkes,PJ Shajrawi,I	Sarcoid-related uveitis occuring during etanercept therapy	CLINICAL AND EXPERIMENTAL RHEUMATOLOGY	2003	DOI：
19	Eich,D Scharffetter-Kochanek,K Weihrauch,J Krieg,T Hunzelmann,N	Calcinosis of the cutis and subcutis: An unusual nonimmunologic adverse reaction to subcutaneous injections of low-molecular-weight calcium-containing heparins	JOURNAL OF THE AMERICAN ACADEMY OF DERMATOLOGY	2004	DOI：10.1016/j.jaad.2003.07.018
20	Rubinstein,J Moghe,R Mizrachi,A Dissin,J	Triptan use preceding life-threatening arrhythmias in Charcot-Marie-Tooth - A case report and review of the literature	CLINICAL NEUROPHARMACOLOGY	2004	DOI：10.1097/00002826-200401000-00006
21	Aguiar,D Pazo,R Duran,I Terrasa,J Arrivi,A Manzano,H Martin,J Rifa,J	Toxic epidermal necrolysis in patients receiving anticonvulsants and cranial irradiation: a risk to consider	JOURNAL OF NEURO-ONCOLOGY	2004	DOI：10.1023/B:NEON.0000014538.31561.bc
22	Tsintis,P LaMache,E	CIOMS and ICH initiatives in pharmacovigilance and risk management - Overview and implications	DRUG SAFETY	2004	DOI：10.2165/00002018-200427080-00004
23	Weigand,K Wagner-Thiessen,E Stolte,M	Esophagitis in an adolescent patient with Crohn's disease after changing treatment from prednisolone to budesonide	ZEITSCHRIFT FUR GASTROENTEROLOGIE	2004	DOI：10.1055/s-2004-813548
24	Fuller,DE Hornfeldt,CS Kelloway,JS Stahl,PJ Anderson,TF	The Xyrem (R) Risk Management Program	DRUG SAFETY	2004	DOI：10.2165/00002018-200427050-00002
25	Bagheri,H Simiand,E Montastruc,JL Magnaval,JF	Adverse drug reactions to anthelmintics	ANNALS OF PHARMACOTHERAPY	2004	DOI：10.1345/aph.1D325
26	Poirriez,J	A preliminary experiment of absorption of antinuclear antibodies by the hepatitis B vaccine components, in a case of neurolupus	VACCINE	2004	DOI：10.1016/j.vaccine.2004.01.056
27	Aihara,Y Ito,S Aihara,M Kobayashi,Y Yokota,S	Different patterns of cytokines, ECP and immunoglobulin profiles at two adverse drug reactions in a patient	PEDIATRICS INTERNATIONAL	2005	DOI：10.1111/j.1442-200x.2005.02143.x
28	Burger,B Beier,R Zimmermann,M Beck,JD Reiter,A Schrappe,M	Osteonecrosis: A treatment related toxicity in childhood acute lymphoblastic leukemia (ALL) - Experiences from trial ALL-BFM 95	PEDIATRIC BLOOD & CANCER	2005	DOI：10.1002/pbc.20244
29	DeLaet,K Wyndaele,JJ	Adverse events after botulinum A toxin injection for neurogenic voiding disorders	SPINAL CORD	2005	DOI：10.1038/sj.sc.3101736
30	Suwannarat,P O'Brien,K Perry,MB Sebring,N Bernardini,I Kaiser-Kupfer,MI Rubin,BI Tsilou,E Gerber,LH Gahl,WA	Use of nitisinone in patients with alkaptonuria	METABOLISM-CLINICAL AND EXPERIMENTAL	2005	DOI： 10.1016/j.metabol.2004.12.017
31	Segal,ES Valette,C Oster,L Bouley,L Edfjall,C Herrmann,P Raineri,M Kempff,M Beacham,S vanLierop,C	Risk management strategies in the postmarketing period - Safety experience with the US and European bosentan surveillance programmes	DRUG SAFETY	2005	DOI：10.2165/00002018-200528110-00001
32	Arnon,SS Schechter,R Maslanka,SE Jewell,NP Hatheway,CL	Human botulism immune globulin for the treatment of infant botulism	NEW ENGLAND JOURNAL OF MEDICINE	2006	DOI：10.1056/NEJMoa051926
33	Schmitz,Bettina	Effects of antiepileptic drugs on mood and behavior	EPILEPSIA	2006	DOI：10.1111/j.1528-1167.2006.00684.x
34	Sahu,MeenakshiT. Rajaram,Shalini Saxena,AshokKumar Goel,Neerja Ghummana,Surveen	Medical termination of pregnancy in acute intermittent porphyria	GYNECOLOGIC AND OBSTETRIC INVESTIGATION	2006	DOI：10.1159/000091835
35	Anderson,KarlE. Collins,Stephen	Open-label study of hemin for acute porphyria: Clinical practice implications	AMERICAN JOURNAL OF MEDICINE	2006	DOI：10.1016/j.amjmed.2006.05.026
36	Tiwari,Atul Bansal,Vinay Chugh,Anita Mookhtiar,Kasim	Statins and myotoxicity: a therapeutic limitation	EXPERT OPINION ON DRUG SAFETY	2006	DOI：10.1517/14740338.5.5.651
37	Chen,ML Turkel,SB Jacobson,JR Keens,TG	Alcohol use in congenital central hypoventilation syndrome	PEDIATRIC PULMONOLOGY	2006	DOI：10.1002/ppul.20366
38	Mariani,G Konkle,BA Ingerslev,J	Congenital factor VII deficiency: therapy with recombinant activated factor VII - a critical appraisal	HAEMOPHILIA	2006	DOI：10.1111/j.1365-2516.2006.01180.x
39	Shaw,Philip Sporn,Alex Gogtay,Nitin Overman,GeraldP. Greenstein,Deanna Gochman,Peter Tossell,JuliaW. Lenane,Marge Rapoport,JudithL.	Childhood-onset schizophrenia - A double-blind, randomized clozapine-olanzapine comparison	ARCHIVES OF GENERAL PSYCHIATRY	2006	DOI：10.1001/archpsyc.63.7.721
40	Verfaille,CJ Vanhoutte,FP Blanchet-Bardon,C vanSteensel,MA Steijlen,PM	Oral liarozole vs. acitretin in the treatment of ichthyosis: a phase II/III multicentre, double-blind, randomized, active-controlled study	BRITISH JOURNAL OF DERMATOLOGY	2007	DOI：10.1111/j.1365-2133.2006.07745.x
41	Vrancken,AFJE Hughes,RAC Said,G Wokke,JHJ	Immunosuppressive treatment for non-systemic vasculitic neuropathy	COCHRANE DATABASE OF SYSTEMATIC REVIEWS	2007	DOI：10.1002/14651858.CD006050
42	TeixeiradeBarros,CarlaMaria Papoila,AnaLuisa	Therapeutic profile of orphan medicines	PHARMACOEPIDEMIOLOGY AND DRUG SAFETY	2007	DOI：10.1002/pds.1315
43	Rivkin,Anastasia	Thrombotic thrombocytopenic purpura induced by metronidazole vaginal gel	PHARMACOTHERAPY	2007	DOI：10.1592/phco.27.7.1058
44	Pirmohamed,Munir Arbuckle,JulianB. Bowman,CliveE. Brunner,Margaret Burns,DanielK. Delrieu,Olivier Dix,LynnP. Twomey,JohnA. Stern,RobertS.	Investigation into the multidimensional genetic basis of drug-induced Stevens-Johnson syndrome and toxic epidermal necrolysis	PHARMACOGENOMICS	2007	DOI：10.2217/14622416.8.12.1661
45	Yang,LilyP.H. Keam,SusanJ. Keating,GillianM.	Deferasirox - A review of its use in the management of transfusional chronic iron overload	DRUGS	2007	DOI：10.2165/00003495-200767150-00007
46	Mueller,LutzP. Theurich,Sebastian Christopeit,Maximilian Grothe,Wilfried Muetherig,Anke Weber,Thomas Guenther,Susanne Behre,Gerhard	Neurotoxicity upon infusion of dimethylsulfoxide-cryopreserved peripheral blood stem cells in patients with and without pre-existing cerebral disease	EUROPEAN JOURNAL OF HAEMATOLOGY	2007	DOI：10.1111/j.1600-0609.2007.00851.x
47	Belsher,JonL. Gay,Peter Brinton,Margo DellaValla,Joseph Ridenour,Robert Lanciotti,Robert Perelygin,Andrey Zaki,Sherif Paddock,Christopher Querec,Troy Zhu,Tuofu Pulendran,Bali Eidex,RachelB. Hayes,Edward	Fatal multiorgan failure due to yellow fever vaccine-associated viscerotropic disease	VACCINE	2007	DOI：10.1016/j.vaccine.2007.08.061
48	Mann,MichaelW. Pons,Gerard	Various pharmacogenetic aspects of antiepileptic drug therapy - A review	CNS DRUGS	2007	DOI：10.2165/00023210-200721020-00005
49	Kayabas,Uner Yetkin,Funda Firat,AhmetK. Ozcan,Hamdi Bayindir,Yasar	Ciprofloxacin-induced urticaria and tenosynovitis: A case report	CHEMOTHERAPY	2008	DOI：10.1159/000149720
50	Iype,Mary Henry,P.Y. Aranvind,C.S. Arun,K.	Baller-Gerold syndrome: Further evidence for association with prenatal exposure to valproate	ANNALS OF INDIAN ACADEMY OF NEUROLOGY	2008	DOI：10.4103/0972-2327.40228
51	Cappellini,MariaDomenica	Long-term efficacy and safety of deferasirox	BLOOD REVIEWS	2008	DOI： 10.1016/S0268-960X(08)70007-9
52	Nur,Jannatun Chowdhury,FazleRabbi Nazmul,AhasanH.A.M. Alam,MdBillal	Fatal outcome of Stevens Johnson Syndrome (SJS) associated with Azithromycin	PAKISTAN JOURNAL OF MEDICAL SCIENCES	2008	DOI：
53	Rezai,MohammadSadegh Khotaei,Ghamartaj Mamishi,Setareh Kheirkhah,Maryam Parvaneh,Nima	Disseminated Bacillus CalmetteGuerin Infection after BCG Vaccination	JOURNAL OF TROPICAL PEDIATRICS	2008	DOI：10.1093/tropej/fmn053
54	Duzova,Ali Bakkaloglu,Aysin	Central nervous system involvement in pediatric rheumatic diseases: Current concepts in treatment	CURRENT PHARMACEUTICAL DESIGN	2008	DOI：10.2174/138161208799316339
55	Mougenot,Philippe Lidove,Olivier Caillaud,Catherine Arnaud,Philippe Papo,Thomas	Fabry disease and treatment with agalsidase alpha: unsuspected cardiac arrhythmia in two heterozygous women	EUROPEAN JOURNAL OF CLINICAL PHARMACOLOGY	2008	DOI：10.1007/s00228-007-0460-8
56	BenSalem,Chaker Chenguel,Lilia Ghariani,Najet Denguezli,Mohamed Hmouda,Houssem Bouraoui,Kamel	Captopril-induced lichen planus pemphigoides	PHARMACOEPIDEMIOLOGY AND DRUG SAFETY	2008	DOI：10.1002/pds.1618
57	Ang,Celina Hauerstock,David Guiot,Marie-Christine Kasymjanova,Goulnar Roberge,David Kavan,Petr Muanza,Thierry	Characteristics and outcomes of medulloblastoma in adults	PEDIATRIC BLOOD & CANCER	2008	DOI：10.1002/pbc.21588
58	Atzeni,Fabiola Sarzi-Puttini,Piercarlo	Anti-cytokine antibodies for rheumatic diseases	CURRENT OPINION IN INVESTIGATIONAL DRUGS	2009	DOI：
59	Kennedy,AndrewS. McNeillie,Patrick Dezarn,WilliamA. Nutting,Charles Sangro,Bruno Wertman,Dan Garafalo,Michael Liu,David Coldwell,Douglas Savin,Michael Jakobs,Tobias Rose,Steven Warner,Richard Carter,Dennis Sapareto,Stephen Nag,Subir Gulec,Seza Calkins,Allison Gates,VanessaL. Salem,Riad	TREATMENT PARAMETERS AND OUTCOME IN 680 TREATMENTS OF INTERNAL RADIATION WITH RESIN Y-90-MICROSPHERES FOR UNRESECTABLE HEPATIC TUMORS	INTERNATIONAL JOURNAL OF RADIATION ONCOLOGY BIOLOGY PHYSICS	2009	DOI：10.1016/j.ijrobp.2008.10.005
60	Mamishi,Setareh Fattahi,Fatemeh Pourpak,Zahra Aghaee,FarzanehMirza Moinfar,Zeinab Mohammadi,Mahmoud Ashrafi,Mahmoud Moin,Mostafa	Severe cutaneous reactions caused by barbiturates in seven Iranian children	INTERNATIONAL JOURNAL OF DERMATOLOGY	2009	DOI：10.1111/j.1365-4632.2007.03561.x
61	Poggi,Guido Amatu,A. Montagna,B. Quaretti,P. Minoia,C. Sottani,C. Villani,L. Tagliaferri,B. Sottotetti,F. Rossi,O. Pozzi,E. Zappoli,F. Riccardi,A. Bernardo,G.	OEM-TACE: A New Therapeutic Approach in Unresectable Intrahepatic Cholangiocarcinoma	CARDIOVASCULAR AND INTERVENTIONAL RADIOLOGY	2009	DOI：10.1007/s00270-009-9694-4
62	Farkas,Arpad Kemeny,Lajos French,LarsE. Dummer,Reinhard	New and Experimental Skin-Directed Therapies for Cutaneous Lymphomas	SKIN PHARMACOLOGY AND PHYSIOLOGY	2009	DOI：10.1159/000241302
63	MarTrujillo-Martin,M. Serrano-Aguilar,Pedro Monton-Alvarez,Fernando Carrillo-Fumero,Romen	Effectiveness and Safety of Treatments for Degenerative Ataxias: A Systematic Review	MOVEMENT DISORDERS	2009	DOI：10.1002/mds.22564
64	Jurgens,TP Schaefer,C May,A	Treatment of cluster headache in pregnancy and lactation	CEPHALALGIA	2009	DOI：10.1111/j.1468-2982.2008.01764.x
65	Peccatori,FedroA. Azim,HatemA.,Jr. Scarfone,Giovanna Gadducci,Angiolo Bonazzi,Cristina Gentilini,Oreste Galimberti,Viviana Intra,Mattia Locatelli,Marzia Acaia,Barbara Rossi,Piero Cinieri,Saverio Calabrese,Liliana Goldhirsch,Aron	Weekly epirubicin in the treatment of gestational breast cancer (GBC)	BREAST CANCER RESEARCH AND TREATMENT	2009	DOI：10.1007/s10549-008-0159-2
66	Sunder-Plassmann,Raute Mannhalter,Christine	Pharmacogenetics guided anticoagulation	CLINICAL CHEMISTRY AND LABORATORY MEDICINE	2010	DOI：10.1515/CCLM.2010.370
67	Miteva,Ljubka Kadurina,Miroslava Schwartz,RobertA.	Childhood Acute Generalized Exanthematous Pustulosis Induced by Oral Ketoconazole	ACTA DERMATOVENEROLOGICA CROATICA	2010	DOI：
68	Mol,PGM Straus,SMJM Piening,S deVries,JTN deGraeff,PA Haaijer-Ruskamp,FM	A Decade of Safety-Related Regulatory Action in the Netherlands A Retrospective Analysis of Direct Healthcare Professional Communications from 1999 to 2009	DRUG SAFETY	2010	DOI：10.2165/11532840-000000000-00000
69	Radin,Allen Marbury,Thomas Osgood,Greg Belomestnov,Pavel	Safety and Pharmacokinetics of Subcutaneously Administered Rilonacept in Patients With Well-Controlled End-Stage Renal Disease (ESRD)	JOURNAL OF CLINICAL PHARMACOLOGY	2010	DOI：10.1177/0091270009351882
70	Ghobrial,IreneM. Roccaro,Aldo Hong,Fangxin Weller,Edie Rubin,Nancy Leduc,Renee Rourke,Meghan Chuma,Stacey Sacco,Antonio Jia,Xiaoying Azab,Feda Azab,AbdelKareem Rodig,Scott Warren,Diane Harris,Brianna Varticovski,Lyuba Sportelli,Peter Leleu,Xavier Anderson,KennethC. Richardson,PaulG.	Clinical and Translational Studies of a Phase II Trial of the Novel Oral Akt Inhibitor Perifosine in Relapsed or Relapsed/Refractory Waldenstrom's Macroglobulinemia	CLINICAL CANCER RESEARCH	2010	DOI：10.1158/1078-0432.CCR-09-1837
71	Smedje,H. Schwan,S. Hallberg,E. Hallberg,P.	Onset of Kleine-Levin Syndrome in association with isotretinoin treatment	ACTA PAEDIATRICA	2010	DOI：10.1111/j.1651-2227.2010.01711.x
72	Kwitkowski,VirginiaE. Prowell,TatianaM. Ibrahim,Amna Farrell,AnnT. Justice,Robert Mitchell,ShanSun Sridhara,Rajeshwari Pazdur,Richard	FDA Approval Summary: Temsirolimus as Treatment for Advanced Renal Cell Carcinoma	ONCOLOGIST	2010	DOI：10.1634/theoncologist.2009-0178
73	Lopez,PabloR. Rachael,Troy Leicht,Stuart Smalligan,RogerD.	Gabapentin-Induced Delusions of Parasitosis	SOUTHERN MEDICAL JOURNAL	2010	DOI：10.1097/SMJ.0b013e3181e1e449
74	Klein,NicolaP. Ray,Paula Carpenter,Diane Hansen,John Lewis,Edwin Fireman,Bruce Black,Steven Galindo,Claudia Schmidt,Johannes Baxter,Roger	Rates of autoimmune diseases in Kaiser Permanente for use in vaccine adverse event safety studies	VACCINE	2010	DOI：10.1016/j.vaccine.2009.10.115
75	Church,LeighD. McDermottt,MichaelF.	Canakinumab: a human anti-IL-1 beta monoclonal antibody for the treatment of cryopyrin-associated periodic syndromes	EXPERT REVIEW OF CLINICAL IMMUNOLOGY	2010	DOI：10.1586/ECI.10.66
76	Schumaker,AnnabelL. Okulicz,JasonF.	Meropenem-Induced Vanishing Bile Duct Syndrome	PHARMACOTHERAPY	2010	DOI：10.1592/phco.30.9.953
77	Yip,G Ekinci,E Lee,ST Jerums,G Grossmann,M	Carbimazole-induced agranulocytosis: does antineutrophil cytoplasmic antibody have a role?	INTERNAL MEDICINE JOURNAL	2010	DOI：10.1111/j.1445-5994.2009.02143.x
78	Kluger,Gerhard Haberlandt,Edda Kurlemann,Gerhard Ernst,Jan-Peter Runge,Uwe Schneider,Felix Makowski,Christine Boor,Rainer Bast,Thomas	First European long-term experience with the orphan drug rufinamide in childhood-onset refractory epilepsy	EPILEPSY & BEHAVIOR	2010	DOI：10.1016/j.yebeh.2010.01.005
79	Lassila,R. Armstrong,E.	Current challenges of pharmacovigilance in bleeding disorders: converting the burden to benefit	HAEMOPHILIA	2010	DOI：10.1111/j.1365-2516.2009.02102.x
80	Edel,Elvira Al-Ali,HaifaKathrin Seeger,Susanne Kauschat,Doerte Matthes,Gert	Efficacy and Safety Profile of Solvent/Detergent Plasma in the Treatment of Acute Thrombotic Thrombocytopenic Purpura: A Single-Center Experience	TRANSFUSION MEDICINE AND HEMOTHERAPY	2010	DOI：10.1159/000264996
81	Hello,Muriel Barbarot,Sebastien Bastuji-Garin,Sylvie Revuz,Jean Chosidow,Olivier	Use of Thalidomide for Severe Recurrent Aphthous Stomatitis A Multicenter Cohort Analysis	MEDICINE	2010	DOI：10.1097/MD.0b013e3181dfca14
82	Reardon,DavidA. Desjardins,Annick Vredenburgh,JamesJ. Gururangan,Sridharan Friedman,AllanH. Herndon,JamesE.,II Marcello,Jennifer Norfleet,JulieA. McLendon,RogerE. Sampson,JohnH. Friedman,HenryS.	Phase 2 trial of erlotinib plus sirolimus in adults with recurrent glioblastoma	JOURNAL OF NEURO-ONCOLOGY	2010	DOI：10.1007/s11060-009-9950-0
83	Regueiro,Miguel El-Hachem,Sandra Kip,KevinE. Schraut,Wolfgang Baidoo,Leonard Watson,Andrew Swoger,Jason Schwartz,Marc Barrie,Arthur Pesci,Marilyn Binion,David	Postoperative Infliximab Is Not Associated with An Increase in Adverse Events in Crohn's Disease	DIGESTIVE DISEASES AND SCIENCES	2011	DOI：10.1007/s10620-011-1785-9
84	Kothary,Namita Diak,Ida-Lina Brinker,Allen Bezabeh,Shewit Avigan,Mark DalPan,Gerald	Progressive multifocal leukoencephalopathy associated with efalizumab use in psoriasis patients	JOURNAL OF THE AMERICAN ACADEMY OF DERMATOLOGY	2011	DOI：10.1016/j.jaad.2010.05.033
85	Hirai,Yuji Ainoda,Yusuke Shoji,Takayo Fujita,Takahiro Yoshinaga,Kentaro Shiseki,Masayuki Mori,Naoki Teramura,Masanao Totsuka,Kyoichi Motoji,Toshiko	Disseminated Cryptococcosis in a Non-Hodgkin's Lymphoma Patient with Late-Onset Neutropenia Following Rituximab-CHOP Chemotherapy: A Case Report and Literature Review	MYCOPATHOLOGIA	2011	DOI：10.1007/s11046-011-9423-9
86	Taille,Camille Borie,Raphael Crestani,Bruno	Current management of lymphangioleiomyomatosis	CURRENT OPINION IN PULMONARY MEDICINE	2011	DOI：10.1097/MCP.0b013e328349ac8c
87	Hoppe,Bernd Groothoff,JaapW. Hulton,Sally-Anne Cochat,Pierre Niaudet,Patrick Kemper,MarkusJ. Deschenes,George Unwin,Robert Milliner,Dawn	Efficacy and safety of Oxalobacter formigenes to reduce urinary oxalate in primary hyperoxaluria	NEPHROLOGY DIALYSIS TRANSPLANTATION	2011	DOI：10.1093/ndt/gfr107
88	Kesselheim,AaronS. Myers,JessicaA. Avorn,Jerry	Characteristics of Clinical Trials to Support Approval of Orphan vs Nonorphan Drugs for Cancer	JAMA-JOURNAL OF THE AMERICAN MEDICAL ASSOCIATION	2011	DOI：10.1001/jama.2011.769
89	deJong,HildaJ.I. Tervaert,JanWillemCohen Saldi,SitiR.F. Vandebriel,RobJ. Souverein,PatrickC. Meyboom,RonaldH.B. vanLoveren,Henk Klungel,OlafH.	Association Between Statin Use and Lupus-Like Syndrome Using Spontaneous Reports	SEMINARS IN ARTHRITIS AND RHEUMATISM	2011	DOI：10.1016/j.semarthrit.2011.06.002
90	Olivier,Catherine Williams-Jones,Bryn	Pharmacogenomic technologies: a necessary "luxury" for better global public health?	GLOBALIZATION AND HEALTH	2011	DOI：10.1186/1744-8603-7-30
91	Sheffer,AlbertL. Campion,Marilyn Levy,RobynJ. Li,H.Henry Horn,PatrickT. Pullman,WilliamE.	Ecallantide (DX-88) for acute hereditary angioedema attacks: Integrated analysis of 2 double-blind, phase 3 studies	JOURNAL OF ALLERGY AND CLINICAL IMMUNOLOGY	2011	DOI：10.1016/j.jaci.2011.03.006
92	Wasserman,RichardL. Levy,RobynJ. Bewtra,AgaindraK. Hurewitz,David Craig,TimothyJ. Kiessling,PeterC. Keinecke,Heinz-Otto Bernstein,JonathanA.	Prospective study of C1 esterase inhibitor in the treatment of successive acute abdominal and facial hereditary angioedema attacks	ANNALS OF ALLERGY ASTHMA & IMMUNOLOGY	2011	DOI：10.1016/j.anai.2010.10.012
93	Makris,M Calizzani,G Fischer,K Gilman,EA Hay,CRM Lassila,R Lambert,T Ludlam,CA Mannucci,PM	EUHASS: The European Haemophilia Safety Surveillance system	THROMBOSIS RESEARCH	2011	DOI：10.1016/S0049-3848(10)70150-X
94	Brandt,Christian May,TheodorW.	Therapeutic drug monitoring of newer antiepileptic drugs	LABORATORIUMSMEDIZIN-JOURNAL OF LABORATORY MEDICINE	2011	DOI：10.1515/JLM.2011.022
95	Aikawa,NadiaEmi deMedeirosRibeiro,AnaCristina SchainSaad,CarlaGoncalves RodriguesPereira,RosaMaria Levy,Mauricio Silva,ClovisA. Bonfa,Eloisa deCarvalho,JozelioFreire	Is anti-TNF switching in refractory Still's disease safe and effective?	CLINICAL RHEUMATOLOGY	2011	DOI：10.1007/s10067-011-1735-0
96	Kuether,G. Dietrich,B. Smith,T. Peter,C. Gruessner,S.	Atraumatic osteonecrosis of the humeral head after influenza A-(H1N1) v-2009 vaccination	VACCINE	2011	DOI： 10.1016/j.vaccine.2011.07.052
97	Webb,SusanM. Santos,Alicia Valassi,Elena	The value of a European registry for pituitary adenomas: The example of Cushing's syndrome registry	ANNALES D ENDOCRINOLOGIE	2012	DOI：10.1016/j.ando.2012.03.035
98	Hedrich,CM Bruck,N Fiebig,B Gahr,M	Anakinra: A safe and effective first-line treatment in systemic onset juvenile idiopathic arthritis (SoJIA)	RHEUMATOLOGY INTERNATIONAL	2012	DOI：10.1007/s00296-011-2249-4
99	Monaco,MariaChiaraG. Major,EugeneO.	The link between VLA-4 and JC virus reactivation	EXPERT REVIEW OF CLINICAL IMMUNOLOGY	2012	DOI：10.1586/ECI.11.85
100	Kleyman,Konstantin Weintraub,DebraS.	Monoclonal antibodies Longitudinal prescribing information analysis of hypersensitivity reactions	MABS	2012	DOI：10.4161/mabs.19895
101	Stewart,MaryFelicity	Review of hepatocellular cancer, hypertension and renal impairment as late complications of acute porphyria and recommendations for patient follow-up	JOURNAL OF CLINICAL PATHOLOGY	2012	DOI：10.1136/jclinpath-2012-200791
102	Lunardi,N Saraceni,E Boccagni,P Segato,M Bortolato,A Manara,R Rossi,S Ori,C	Posterior reversible encephalopathy syndrome in the Intensive Care Unit after liver transplant: a comparison of our experience with the existing literature	MINERVA ANESTESIOLOGICA	2012	DOI：10.1177/088506661039363
103	Schmedt,Niklas Andersohn,Frank Garbe,Edeltraut	Signals of progressive multifocal leukoencephalopathy for immunosuppressants: a disproportionality analysis of spontaneous reports within the US Adverse Event Reporting System (AERS)	PHARMACOEPIDEMIOLOGY AND DRUG SAFETY	2012	DOI：10.1002/pds.3320
104	Riedl,MarcA. Hurewitz,DavidS. Levy,Robyn Busse,PaulaJ. Fitts,David Kalfus,Ira	Nanofiltered C1 esterase inhibitor (human) for the treatment of acute attacks of hereditary angioedema: an open-label trial	ANNALS OF ALLERGY ASTHMA & IMMUNOLOGY	2012	DOI：10.1016/j.anai.2011.10.017
105	Teschke,Rolf Frenzel,Christian Glass,Xaver Schulze,Johannes Eickhoff,Axel	Greater Celandine hepatotoxicity: a clinical review	ANNALS OF HEPATOLOGY	2012	DOI：10.1016/S1665-2681(19)31408-5
106	Krause,K Weller,K Stefaniak,R Wittkowski,H Altrichter,S Siebenhaar,F Zuberbier,T Maurer,M	Efficacy and safety of the interleukin-1 antagonist rilonacept in Schnitzler syndrome: an open-label study	ALLERGY	2012	DOI：10.1111/j.1398-9995.2012.02843.x
107	Carmichael,JohnD.	Update on the diagnosis and management of hypophysitis	CURRENT OPINION IN ENDOCRINOLOGY DIABETES AND OBESITY	2012	DOI：10.1097/MED.0b013e32835430ed
108	Torino,Francesco Barnabei,Agnese DeVecchis,Liana Salvatori,Roberto Corsello,SalvatoreM.	Hypophysitis Induced by Monoclonal Antibodies to Cytotoxic T Lymphocyte Antigen 4: Challenges from a New Cause of a Rare Disease	ONCOLOGIST	2012	DOI：10.1634/theoncologist.2011-0404
109	Girolami,Antonio deMarinis,GiuliaBerti Bonamigo,Emanuela Lombardi,AnnaMaria	Recombinant FVIIa concentrate-associated thrombotic events in congenital bleeding disorders other than hemophilias	HEMATOLOGY	2012	DOI： 10.1179/1607845412Y.0000000027
110	Turbeville,Sean Wells,DavidA. Hornfeldt,CarlS.	Providing Medical Information for Orphan Drugs	DRUG INFORMATION JOURNAL	2012	DOI：10.1177/0092861511427696
111	Liu,Jia Wang,Luning Zhan,Si-Yan Xia,Yinyin	Daclizumab for relapsing remitting multiple sclerosis	COCHRANE DATABASE OF SYSTEMATIC REVIEWS	2012	DOI： 10.1002/14651858.CD008127.pub3
112	Franchini,M Makris,M Santagostino,E Coppola,A Mannucci,PM	Non-thrombotic-, non-inhibitor-associated adverse reactions to coagulation factor concentrates for treatment of patients with hemophilia and von Willebrand's disease: a systematic review of prospective studies	HAEMOPHILIA	2012	DOI：10.1111/j.1365-2516.2011.02745.x
113	Kollmannsberger,C Hirte,H Siu,LL Mazurka,J Chi,K Elit,L Walsh,W Sederias,J Doyle,A Eisenhauer,EA Oza,AM	Temsirolimus in combination with carboplatin and paclitaxel in patients with advanced solid tumors: a NCIC-CTG, phase I, open-label dose-escalation study (IND 179)	ANNALS OF ONCOLOGY	2012	DOI：10.1093/annonc/mdr063
114	Seixas,Gustavo Taboada,Priscyla	Morphea-like lesion following topical endectocide application in a cat	VETERINARY DERMATOLOGY	2012	DOI：10.1111/j.1365-3164.2012.01039.x
115	Hoffman,HalM. Throne,MartinL. Amar,NiranJ. Cartwright,RobertC. Kivitz,AlanJ. Soo,Yuhwen Weinstein,StevenP.	Long-Term Efficacy and Safety Profile of Rilonacept in the Treatment of Cryopryin-Associated Periodic Syndromes: Results of a 72-Week Open-Label Extension Study	CLINICAL THERAPEUTICS	2012	DOI：10.1016/j.clinthera.2012.09.009
116	Saenger,Paul	Biosimilar Growth Hormone	INDIAN JOURNAL OF PEDIATRICS	2012	DOI：10.1007/s12098-011-0610-y
117	Scheinpflug,K Menzel,C Koch,A Kahl,C Achenbach,HJ	Toxic Epidermal Necrolysis Related to Cisplatin and Pemetrexed for Metastatic Non-Small Cell Lung Cancer	ONKOLOGIE	2012	DOI：10.1159/000342671
118	Lopes,Pedro Oliveira,JoseLuis	An innovative portal for rare genetic diseases research: The semantic Diseasecard	JOURNAL OF BIOMEDICAL INFORMATICS	2013	DOI：10.1016/j.jbi.2013.08.006
119	Detti,Beatrice Scoccianti,Silvia DiCataldo,Vanessa Monteleone,Eleonora Cipressi,Samantha Bordi,Lorenzo Pellicano,Gianni Gadda,Davide Saieva,Calogero Greto,Daniela Pecchioli,Guido Buccoliero,Annamaria Ceroti,Marco Ammannati,Franco Biti,Giampaolo	Atypical and malignant meningioma: outcome and prognostic factors in 68 irradiated patients	JOURNAL OF NEURO-ONCOLOGY	2013	DOI：10.1007/s11060-013-1239-7
120	Rafferty,Ellen Duclos,Philippe Yactayo,Sergio Schuster,Melanie	Risk of yellow fever vaccine-associated viscerotropic disease among the elderly: A systematic review	VACCINE	2013	DOI：10.1016/j.vaccine.2013.09.030
121	He,Dian Han,Kai Gao,Xiangdong Dong,Shuai Chu,Lan Feng,ZhanHui Wu,Shan	Laquinimod for multiple sclerosis	COCHRANE DATABASE OF SYSTEMATIC REVIEWS	2013	DOI：10.1002/14651858.CD010475.pub2
122	Yokota,Shumpei Nishikomori,Ryuta Takada,Hidetoshi Kikuchi,Masako Nozawa,Tomo Kanetaka,Taichi Kizawa,Toshitaka Miyamae,Takako Mori,Masaaki Heike,Toshio Hara,Toshiro Imagawa,Tomoyuki	Guidance on the use of canakinumab in patients with cryopyrin-associated periodic syndrome in Japan	MODERN RHEUMATOLOGY	2013	DOI：10.1007/s10165-012-0769-8
123	Biondo,Lisa Bodge,Megan Paul,StephanR.	Erythematous Rash Following Romiplostim Administration in a Patient with Autoimmune Lymphoproliferative Syndrome	ANNALS OF PHARMACOTHERAPY	2013	DOI：10.1345/aph.1R361
124	Ramchandani,Mohan Reddy,Nageshwar	New endoscopic "scissors" to treat Zenker's diverticulum (with video)	GASTROINTESTINAL ENDOSCOPY	2013	DOI：10.1016/j.gie.2013.06.003
125	Gaudio,A Corrado,A Santoro,N Maruotti,N Cantatore,FP	MELKERSSON-ROSENTHAL SYNDROME IN A PATIENT WITH PSORIATIC ARTHRITIS RECEIVING ETANERCEPT	INTERNATIONAL JOURNAL OF IMMUNOPATHOLOGY AND PHARMACOLOGY	2013	DOI：10.1177/039463201302600123
126	Imagawa,T. Nishikomori,R. Takada,H. Takeshita,S. Patel,N. Kim,D. Lheritier,K. Heike,T. Hara,T. Yokota,S.	Safety and efficacy of canakinumab in Japanese patients with phenotypes of cryopyrin-associated periodic syndrome as established in the first open-label, phase-3 pivotal study (24-week results)	CLINICAL AND EXPERIMENTAL RHEUMATOLOGY	2013	DOI：
127	Teschke,Rolf Eickhoff,Axel Wolff,Albrecht Frenzel,Christian Schulze,Johannes	Herbal hepatotoxicity and WHO global introspection method	ANNALS OF HEPATOLOGY	2013	DOI：10.1016/S1665-2681(19)31380-8
128	Tanimoto,Tetsuya Tsubokura,Masaharu Mori,Jinichi Pietrek,Monika Ono,Shunsuke Kami,Masahiro	Differences in drug approval processes of 3 regulatory agencies: a case study of gemtuzumab ozogamicin	INVESTIGATIONAL NEW DRUGS	2013	DOI：10.1007/s10637-012-9877-8
129	Polk,BrookeI. Becker,MaraL.	Pharmacogenomics in Childhood Rheumatic Disorders: A Foundation for Future Individualized Therapy	DISCOVERY MEDICINE	2013	DOI：
130	Rorat,Marta Kuchar,Ernest Szenborn,Leszek Jurek,Tomasz	Complicated course of facial cellulitis caused by Staphylococcus aureus in a 13-year-old boy with neutropenia - an adverse event analysis	CENTRAL EUROPEAN JOURNAL OF MEDICINE	2013	DOI： 10.2478/s11536-012-0106-9
131	Elisei,Rossella Schlumberger,MartinJ. Mueller,StefanP. Schoffski,Patrick Brose,MarciaS. Shah,ManishaH. Licitra,Lisa Jarzab,Barbara Medvedev,Viktor Kreissl,MichaelC. Niederle,Bruno Cohen,EzraE.W. Wirth,LoriJ. Ali,Haythem Hessel,Colin Yaron,Yifah Ball,Douglas Nelkin,Barry Sherman,StevenI	Cabozantinib in Progressive Medullary Thyroid Cancer	JOURNAL OF CLINICAL ONCOLOGY	2013	DOI：10.1200/JCO.2012.48.4659
132	Calka,O Karadag,AS Bilgili,SG Bulut,G Altun,F Burakgazi,AZ	A lamotrigine induced toxic epidermal necrolysis in a child	CUTANEOUS AND OCULAR TOXICOLOGY	2013	DOI：10.3109/15569527.2012.662253
133	Sheffer,AlbertL. MacGinnitie,AndrewJ. Campion,Marilyn Stolz,LeslieE. Pullman,WilliamE.	Outcomes after ecallantide treatment of laryngeal hereditary angioedema attacks	ANNALS OF ALLERGY ASTHMA & IMMUNOLOGY	2013	DOI：10.1016/j.anai.2012.12.007
134	He,Dian Zhang,Yun Dong,Shuai Wang,Dongfeng Gao,Xiangdong Zhou,Hongyu	Pharmacological treatment for memory disorder in multiple sclerosis	COCHRANE DATABASE OF SYSTEMATIC REVIEWS	2013	DOI：10.1002/14651858.CD008876.pub3
135	Lumry,WilliamR. Bernstein,JonathanA. Li,H.Henry MacGinnitie,AndrewJ. Riedl,Marc Soteres,DanielF. Craig,TimothyJ. Campion,Marilyn Iarrobino,Ryan Stolz,LeslieE. Pullman,WilliamE.	Efficacy and safety of ecallantide in treatment of recurrent attacks of hereditary angioedema: Open-label continuation study	ALLERGY AND ASTHMA PROCEEDINGS	2013	DOI：10.2500/aap.2013.34.3653
136	Liu,Jia Wang,Lu-Ning Zhan,Siyan Xia,Yinyin	Daclizumab for relapsing remitting multiple sclerosis	COCHRANE DATABASE OF SYSTEMATIC REVIEWS	2013	DOI：10.1002/14651858.CD008127.pub4
137	Dreyfus,Brian Kawabata,HughM. Gomez-Caminero,Andres	Adverse events in patients with liver cancer	ANTI-CANCER DRUGS	2013	DOI：10.1097/CAD.0b013e3283607f4f
138	Salmon,DanielA. Proschan,Michael Forshee,Richard Gargiullo,Paul Bleser,William Burwen,DaleR. Cunningham,Francesca Garman,Patrick Greene,SharonK. Lee,GraceM. Vellozzi,Claudia Yih,W.Katherine Gellin,Bruce Lurie,Nicole	Association between Guillain-Barre syndrome and influenza A (H1N1) 2009 monovalent inactivated vaccines in the USA: a meta-analysis	LANCET	2013	DOI：10.1016/S0140-6736(12)62189-8
139	Luk,CheePhun Parsons,Richard Lee,YaPing Hughes,JefferyDavid	Proton Pump Inhibitor-Associated Hypomagnesemia: What Do FDA Data Tell Us?	ANNALS OF PHARMACOTHERAPY	2013	DOI：10.1345/aph.1R556
140	Tomljenovic,Lucija Shaw,ChristopherA.	Human papillomavirus (HPV) vaccine policy and evidence-based medicine: Are they at odds?	ANNALS OF MEDICINE	2013	DOI：10.3109/07853890.2011.645353
141	Martinez-Selles,Manuel Datino,Tomas Figueiras-Graillet,Lourdes Gama,JoubertG. Jones,Christopher Franklin,Richard Fernandez-Aviles,Francisco	Cardiovascular Safety of Anagrelide in Healthy Subjects: Effects of Caffeine and Food Intake on Pharmacokinetics and Adverse Reactions	CLINICAL DRUG INVESTIGATION	2013	DOI：10.1007/s40261-012-0032-2
142	Sarkar,Somenath Das,Kapildev Roychoudhury,Soumyajit Shrimal,Arpit	Pseudotumor cerebri in a child treated with acitretin: A rare occurrence	INDIAN JOURNAL OF PHARMACOLOGY	2013	DOI：10.4103/0253-7613.106444
143	Mokhtarani,M Diaz,GA Rhead,W Berry,SA Lichter-Konecki,U Feigenbaum,A Schulze,A Longo,N Bartley,J Berquist,W Gallagher,R Smith,W McCandless,SE Harding,C Rockey,DC Vierling,JM Mantry,P Ghabril,M Brown,RS Dickinson,K Moors,T Norris,C Coakley,D Milikien,DA Nagamani,SC LeMons,C Lee,B Scharschmidt,BF	Elevated phenylacetic acid levels do not correlate with adverse events in patients with urea cycle disorders or hepatic encephalopathy and can be predicted based on the plasma PAA to PAGN ratio	MOLECULAR GENETICS AND METABOLISM	2013	DOI：10.1016/j.ymgme.2013.09.017
144	He,Dian Guo,Rui Zhang,Fubo Zhang,Chao Dong,Shuai Zhou,Hongyu	Rituximab for relapsing-remitting multiple sclerosis	COCHRANE DATABASE OF SYSTEMATIC REVIEWS	2013	DOI：10.1002/14651858.CD009130.pub3
145	Torino,Francesco Barnabei,Agnese Paragliola,RosaMaria Marchetti,Paolo Salvatori,Roberto Corsello,SalvatoreMaria	mAbs and pituitary dysfunction: clinical evidence and pathogenic hypotheses	EUROPEAN JOURNAL OF ENDOCRINOLOGY	2013	DOI：10.1530/EJE-13-0434
146	Boneschi,FilippoMartinelli Vacchi,Laura Rovaris,Marco Capra,Ruggero Comi,Giancarlo	Mitoxantrone for multiple sclerosis	COCHRANE DATABASE OF SYSTEMATIC REVIEWS	2013	DOI：10.1002/14651858.CD002127.pub3
147	Sohn,YoungBae Cho,SungYoon Park,SungWon Kim,SuJin Ko,Ah-Ra Kwon,Kyung Han,SunJu Jin,Dong-Kyu	Phase I/II clinical trial of enzyme replacement therapy with idursulfase beta in patients with mucopolysaccharidosis II (Hunter Syndrome)	ORPHANET JOURNAL OF RARE DISEASES	2013	DOI：10.1186/1750-1172-8-42
148	Xue,Xinying Xue,Qingliang Liu,Yuxia Pan,Lei Wang,Kaifei Zhang,Lina Wang,Na Yang,Bing Wang,Jianxin	Gefitinib in combination with prednisolone to avoid interstitial lung disease during non-small cell lung cancer treatment: A case report	ONCOLOGY LETTERS	2013	DOI：10.3892/ol.2013.1212
149	Wu,Yongkang Jia,Yongqian Xu,Juan Shuai,Xiao Wu,Yu	Fatal interstitial lung disease induced by rituximab-containing chemotherapy, treatment with TNF-alpha antagonist and cytokine profiling: a case-report and review of the literature	JOURNAL OF CLINICAL PHARMACY AND THERAPEUTICS	2013	DOI：10.1111/jcpt.12052
150	MacGinnitie,AndrewJ. Davis-Lorton,Mark Stolz,LeslieE. Tachdjian,Raffi	Use of Ecallantide in Pediatric Hereditary Angioedema	PEDIATRICS	2013	DOI： 10.1542/peds.2013-0646
151	Bernstein,JonathanA.	Managing hereditary angioedema patients undergoing otolaryngeal procedures	AMERICAN JOURNAL OF RHINOLOGY & ALLERGY	2013	DOI：10.2500/ajra.2013.27.3964
152	Dreyfus,Brian Kawabata,Hugh Gomez,Andres	Selected adverse events in cancer patients treated with vascular endothelial growth factor inhibitors	CANCER EPIDEMIOLOGY	2013	DOI：10.1016/j.canep.2012.11.001
153	Garcia,Angelica Yi,Nam-Joon Lee,KyoungBun Lee,Jeong-Moo Choi,YoungRok Suh,Suk-Won You,Tae Lee,Kwang-Woong Park,JuneDong Kang,HyoungJin Kim,JoonGon Kang,EunKyeong Hong,Geun Suh,Kyung-Suk	Fulminant hepatitis linked to dapsone hypersensitivity syndrome requiring urgent living donor liver transplantation: A case report	PEDIATRIC TRANSPLANTATION	2014	DOI： 10.1111/petr.12343
154	Murdaca,Giuseppe Spano,Francesca Puppo,Francesco	Current therapies for the treatment of systemic sclerosis-related pulmonary arterial hypertension: efficacy and safety	EXPERT OPINION ON DRUG SAFETY	2014	DOI： 10.1517/14740338.2014.872238
155	Alroughani,RaedA. Aref,HanyM. Bohlega,SaeedA. Dahdaleh,MauriceP. Feki,Imed AlJumah,MohammedA. Al-Kawi,MuhammadZ. Koussa,SalamF. Sahraian,MohamadA. Alsharoqi,IsaA. Yamout,BassemI.	Natalizumab treatment for multiple sclerosis: Middle East and North Africa regional recommendations for patient selection and monitoring	BMC NEUROLOGY	2014	DOI：10.1186/1471-2377-14-27
156	Eggert,Karla Oertel,WolfgangH. Lees,AndrewJ.	Safety and Efficacy of Tolcapone in the Long-term Use in Parkinson Disease: An Observational Study	CLINICAL NEUROPHARMACOLOGY	2014	DOI：10.1097/WNF.0000000000000008
157	Yavuz,Haluk Emiroglu,Melike	Toxic epidermal necrolysis treated with N-acetylcysteine	PEDIATRICS INTERNATIONAL	2014	DOI：10.1111/ped.12410
158	Barbosa,MariaD.F.S. Smith,DavidD.	Channeling postmarketing patient data into pharmaceutical regulatory systems	DRUG DISCOVERY TODAY	2014	DOI：10.1016/j.drudis.2014.07.011
159	Rajpurkar,M Chitlur,M Recht,M Cooper,DL	Use of recombinant activated factor VII in patients with Glanzmann's thrombasthenia: a review of the literature	HAEMOPHILIA	2014	DOI：10.1111/hae.12473
160	Marti-Carvajal,ArturoJ. Anand,Vidhu FelipeCardona,Andres Sola,Ivan	Eculizumab for treating patients with paroxysmal nocturnal hemoglobinuria	COCHRANE DATABASE OF SYSTEMATIC REVIEWS	2014	DOI：10.1002/14651858.CD010340.pub2
161	DeMaria,Renata Campolo,Jonica Frontali,Marina Taroni,Franco Federico,Antonio Inzitari,Domenico Tavani,Alessandra Romano,Silvia Puca,Emanuele Orzi,Francesco Francia,Ada Mariotti,Caterina Tomasello,Chiara Dotti,MariaTeresa Stromillo,MariaLaura Pantoni,Leonardo Pescini,Francesca Valenti,Raffaella Pelucchi,Claudio Parolini,Marina Parodi,Oberdan	Effects of Sapropterin on Endothelium-Dependent Vasodilation in Patients With CADASIL A Randomized Controlled Trial	STROKE	2014	DOI：10.1161/STROKEAHA.114.005937
162	Low,PhillipA. Robertson,David Gilman,Sid Kaufmann,Horacio Singer,Wolfgang Biaggioni,Italo Freeman,Roy Perlman,Susan Hauser,RobertA. Cheshire,William Lessig,Stephanie Vernino,Steven Mandrekar,Jay Dupont,WilliamD. Chelimsky,Thomas Galpern,WendyR.	Efficacy and safety of rifampicin for multiple system atrophy: a randomised, double-blind, placebo-controlled trial	LANCET NEUROLOGY	2014	DOI：10.1016/S1474-4422(13)70301-6
163	vanRhee,Frits Wong,RaymondS. Munshi,Nikhil Rossi,Jean-Francois Ke,Xiao-Yan Fossa,Alexander Simpson,David Capra,Marcelo Liu,Ting Hsieh,RueyKuen Goh,YeowTee Zhu,Jun Cho,Seok-Goo Ren,Hanyun Cavet,James Bandekar,Rajesh Rothman,Margaret Puchalski,ThomasA. Reddy,Manjula vandeVelde,Helgi Vermeulen,Jessica Casper,Corey	Siltuximab for multicentric Castleman's disease: a randomised, double-blind, placebo-controlled trial	LANCET ONCOLOGY	2014	DOI： 10.1016/S1470-2045(14)70319-5
164	Kesselheim,AS Gagne,JJ	Strategies for Postmarketing Surveillance of Drugs for Rare Diseases	CLINICAL PHARMACOLOGY & THERAPEUTICS	2014	DOI：10.1038/clpt.2013.218
165	Parker,Samantha	The pooling of manpower and resources through the establishment of European reference networks and rare disease patient registries is a necessary area of collaboration for rare renal disorders	NEPHROLOGY DIALYSIS TRANSPLANTATION	2014	DOI：10.1093/ndt/gfu094
166	Selmi,Carlo	Unique Topics and Issues in Rheumatology and Clinical Immunology	CLINICAL REVIEWS IN ALLERGY & IMMUNOLOGY	2014	DOI：10.1007/s12016-014-8441-z
167	Bracarda,Sergio Sisani,Michele Marrocolo,Francesca Hamzaj,Alketa delBuono,Sabrina DeSimone,Valeria	GOAL: An inverse toxicity-related algorithm for daily clinical practice decision making in advanced kidney cancer	CRITICAL REVIEWS IN ONCOLOGY HEMATOLOGY	2014	DOI：10.1016/j.critrevonc.2013.09.002
168	Teriaky,Anouar Gregor,James Yan,Brian Ponich,Terry Chande,Nilesh Mosli,Mahmoud	The safety and efficacy of adalimumab in patients with Crohn's disease: the experience of a single Canadian tertiary care centre	SCANDINAVIAN JOURNAL OF GASTROENTEROLOGY	2014	DOI：10.3109/00365521.2013.865785
169	Pellegrini,Cinzia Stefoni,Vittorio Casadei,Beatrice Maglie,Roberto Argnani,Lisa Zinzani,PierLuigi	Long-term outcome of patients with advanced-stage cutaneous T cell lymphoma treated with gemcitabine	ANNALS OF HEMATOLOGY	2014	DOI：10.1007/s00277-014-2121-1
170	Rothe,Michael Schambach,Axel Biasco,Luca	Safety of Gene Therapy: New Insights to a Puzzling Case	CURRENT GENE THERAPY	2014	DOI：10.2174/1566523214666140918110905
171	Attarian,Shahram Vallat,Jean-Michel Magy,Laurent Funalot,Benoit Gonnaud,Pierre-Marie Lacour,Arnaud Pereon,Yann Dubourg,Odile Pouget,Jean Micallef,Joelle Franques,Jerome Lefebvre,Marie-Noelle Ghorab,Karima Al-Moussawi,Mahmoud Tiffreau,Vincent Preudhomme,Marguerite Magot,Armelle Leclair-Visonneau,Laurene Stojkovic,Tanya Bossi,Laura Lehert,Philippe Gilbert,Walter Bertrand,Viviane Mandel,Jonas Milet,…	An exploratory randomised double-blind and placebo-controlled phase 2 study of a combination of baclofen, naltrexone and sorbitol (PXT3003) in patients with Charcot-Marie-Tooth disease type 1A	ORPHANET JOURNAL OF RARE DISEASES	2014	DOI：10.1186/s13023-014-0199-0
172	Sriganesh,Kamath Vinay,Byrappa Jena,Sritam Sudhir,Venkataramaiah Saini,Jitender Rao,GanneS.Umamaheswara	Anesthetic management of patients with Joubert syndrome: a retrospective analysis of a single-institutional case series	PEDIATRIC ANESTHESIA	2014	DOI：10.1111/pan.12472
173	Bernstein,JonathanA. Manning,MichaelE. Li,Henry White,MarthaV. Baker,James Lumry,WilliamR. Davis-Lorton,MarkA. Jacobson,KraigW. Gower,RichardG. Broom,Colin Fitts,David Schranz,Jennifer	Escalating Doses of C1 Esterase Inhibitor (CINRYZE) for Prophylaxis in Patients With Hereditary Angioedema	JOURNAL OF ALLERGY AND CLINICAL IMMUNOLOGY-IN PRACTICE	2014	DOI：10.1016/j.jaip.2013.09.008
174	Inoue,Mikihiro Uchida,Keiichi Otake,Kohei Okigami,Masato Maji,Tomoaki Kusunoki,Masato	Development of acute pancreatitis after Nissen fundoplication	PEDIATRICS INTERNATIONAL	2015	DOI：10.1111/ped.12610
175	Lockley,StevenW. Dressman,MarleneA. Licamele,Louis Xiao,Changfu Fisher,DennisM. Flynn-Evans,ErinE. Hull,JosephT. Torres,Rosarelis Lavedan,Christian Polymeropoulos,MihaelH.	Tasimelteon for non-24-hour sleep-wake disorder in totally blind people (SET and RESET): two multicentre, randomised, double-masked, placebo-controlled phase 3 trials	LANCET	2015	DOI：10.1016/S0140-6736(15)60031-9
176	Onakpoya,IghoJ. Spencer,ElizabethA. Thompson,MatthewJ. Heneghan,CarlJ.	Effectiveness, safety and costs of orphan drugs: an evidence-based review	BMJ OPEN	2015	DOI：10.1136/bmjopen-2014-007199
177	Tiede,Andreas Amano,Kagehiro Ma,Alice Arkhammar,Per elFegoun,SorayaBenchikh Rosholm,Anders Seremetis,Stephanie Baudo,Francesco	The use of recombinant activated factor VII in patients with acquired haemophilia	BLOOD REVIEWS	2015	DOI： 10.1016/S0268-960X(15)30004-7
178	Peinemann,Frank vanDalen,ElviraC. Tushabe,DoreenA. Berthold,Frank	Retinoic acid post consolidation therapy for high-risk neuroblastoma patients treated with autologous hematopoietic stem cell transplantation	COCHRANE DATABASE OF SYSTEMATIC REVIEWS	2015	DOI：10.1002/14651858.CD010685.pub2
179	Batty,P Honke,A Bowles,L Hart,DP Pasi,KJ Uprichard,J Austin,SK	Ongoing risk of thrombosis with factor XI concentrate: 5years experience in two centres	HAEMOPHILIA	2015	DOI：10.1111/hae.12682
180	Meyers,CharlesDaniel Tremblay,Karine Amer,Ahmed Chen,Jin Jiang,Liewen Gaudet,Daniel	Effect of the DGAT1 inhibitor pradigastat on triglyceride and apoB48 levels in patients with familial chylomicronemia syndrome	LIPIDS IN HEALTH AND DISEASE	2015	DOI：10.1186/s12944-015-0006-5
181	Xu,Zhu Zhang,Feng Sun,FangLi Gu,KeFeng Dong,Shuai He,Dian	Dimethyl fumarate for multiple sclerosis	COCHRANE DATABASE OF SYSTEMATIC REVIEWS	2015	DOI：10.1002/14651858.CD011076.pub2
182	Bon,Andrea Morfini,Massimo Dini,Alessandro Mori,Francesca Barni,Simona Gianluca,Sottilotta deMartino,Maurizio Novembre,Elio	Desensitization and immune tolerance induction in children with severe factor IX deficiency; inhibitors and adverse reactions to replacement therapy: a case-report and literature review	ITALIAN JOURNAL OF PEDIATRICS	2015	DOI：10.1186/s13052-015-0116-8
183	vanRhee,Frits Casper,Corey Voorhees,PeterM. Fayad,LuisE. deVelde,Helgivan Vermeulen,Jessica Qin,Xiang Qi,Ming Tromp,Brenda Kurzrock,Razelle	A phase 2, open-label, multicenter study of the long-term safety of siltuximab (an anti-interleukin-6 monoclonal antibody) in patients with multicentric Castleman disease	ONCOTARGET	2015	DOI：10.18632/oncotarget.4655
184	Baldo,BrianA.	Enzymes Approved for Human Therapy: Indications, Mechanisms and Adverse Effects	BIODRUGS	2015	DOI：10.1007/s40259-015-0116-7
185	Ashley,C Chang,E Davis,J Mangione,A Frame,V Nugent,DJ	Efficacy and safety of prophylactic treatment with plasma-derived factor XIII concentrate (human) in patients with congenital factor XIII deficiency	HAEMOPHILIA	2015	DOI：10.1111/hae.12524
186	Shemesh,Elad Deroma,Laura Bembi,Bruno Deegan,Patrick Hollak,Carla Weinreb,NealJ. Cox,TimothyM.	Enzyme replacement and substrate reduction therapy for Gaucher disease	COCHRANE DATABASE OF SYSTEMATIC REVIEWS	2015	DOI：10.1002/14651858.CD010324.pub2
187	Nugent,DJ Ashley,C Garcia-Talavera,J Lo,LC Mehdi,AS Mangione,A	Pharmacokinetics and safety of plasma-derived factor XIII concentrate (human) in patients with congenital factor XIII deficiency	HAEMOPHILIA	2015	DOI：10.1111/hae.12505
188	Ho,AllenC. Humayun,MarkS. Dorn,JessyD. daCruz,Lyndon Dagnelie,Gislin Handa,James Barale,Pierre-Olivier Sahel,Jose-Alain Stanga,PauloE. Hafezi,Farhad Safran,AvinoamB. Salzmann,Joel Santos,Arturo Birch,David Spencer,Rand Cideciyan,ArturV. deJuan,Eugene Duncan,JacqueL. Eliott,Dean Fawzi,Amani deKoo,LisaC.Olmos Brown,GaryC. Haller,JuliaA. Regillo,CarlD. DelPriore,LucianV. Arditi,Aries Geruschat,Duane…	Long-Term Results from an Epiretinal Prosthesis to Restore Sight to the Blind	OPHTHALMOLOGY	2015	DOI： 10.1016/j.ophtha.2015.04.032
189	Walker,LE Mirza,N Yip,VLM Marson,AG Pirmohamed,M	Personalized medicine approaches in epilepsy	JOURNAL OF INTERNAL MEDICINE	2015	DOI：10.1111/joim.12322
190	Goldberg,HilaryJ. Harari,Sergio Cottin,Vincent Rosas,IvanO. Peters,Elizabeth Biswal,Shibadas Cheng,Yi Khindri,Sanjeev Kovarik,JohnM. Ma,Shenglin McCormack,FrancisX. Henske,ElizabethPetri	Everolimus for the treatment of lymphangioleiomyomatosis: a phase II study	EUROPEAN RESPIRATORY JOURNAL	2015	DOI：10.1183/09031936.00210714
191	Li,Chunjie Wu,Fanglong Zhang,Qi Gao,Qinghong Shi,Zongdao Li,Longjiang	Interventions for the treatment of Frey's syndrome	COCHRANE DATABASE OF SYSTEMATIC REVIEWS	2015	DOI：10.1002/14651858.CD009959.pub2
192	Yang,Chunsong Hao,Zilong Zhang,Lingli Zeng,Linan Wen,Jin	Sodium channel blockers for neuroprotection in multiple sclerosis	COCHRANE DATABASE OF SYSTEMATIC REVIEWS	2015	DOI：10.1002/14651858.CD010422.pub2
193	Kruse-Jarres,R St-Louis,J Greist,A Shapiro,A Smith,H Chowdary,P Drebes,A Gomperts,E Bourgeois,C Mo,M Novack,A Farin,H Ewenstein,B	Efficacy and safety of OBI-1, an antihaemophilic factor VIII (recombinant), porcine sequence, in subjects with acquired haemophilia A	HAEMOPHILIA	2015	DOI：10.1111/hae.12627
194	Perros,Frederic Guenther,Sven Ranchoux,Benoit Godinas,Laurent Antigny,Fabrice Chaumais,Marie-Camille Dorfmueller,Peter Hautefort,Aurelie Raymond,Nicolas Savale,Laurent Jais,Xavier Girerd,Barbara Cottin,Vincent Sitbon,Olivier Simonneau,Gerald Humbert,Marc Montani,David	Mitomycin-Induced Pulmonary Veno-Occlusive Disease Evidence From Human Disease and Animal Models	CIRCULATION	2015	DOI：10.1161/CIRCULATIONAHA.115.014207
195	Scott,LesleyJ.	Alipogene Tiparvovec: A Review of Its Use in Adults with Familial Lipoprotein Lipase Deficiency	DRUGS	2015	DOI：10.1007/s40265-014-0339-9
196	Tajiri,Kazuto Nakajima,Takahiko Kawai,Kengo Minemura,Masami Sugiyama,Toshiro	Sneddon-Wilkinson Disease Induced by Sorafenib in a Patient with Advanced Hepatocellular Carcinoma	INTERNAL MEDICINE	2015	DOI：10.2169/internalmedicine.54.3675
197	Cassier,PhilippeA. Italiano,Antoine Gomez-Roca,CarlosA. LeTourneau,Christophe Toulmonde,Maud Cannarile,MichaelA. Ries,Carola Brillouet,Anne Mueller,Claudia Jegg,Anna-Maria Broeske,Ann-Marie Dembowski,Markus Bray-French,Katharine Freilinger,Christine Meneses-Lorente,Georgina Baehner,Monika Harding,Ross Ratnayake,Jayantha Abiraj,Keelara Gass,Nathalie Noh,Karen Christen,RandolphD. Ukarma,Lidia Bompa…	CSF1R inhibition with emactuzumab in locally advanced diffuse-type tenosynovial giant cell tumours of the soft tissue: a dose-escalation and dose-expansion phase 1 study	LANCET ONCOLOGY	2015	DOI： 10.1016/S1470-2045(15)00132-1
198	vanLennep,JeanineRoeters Averna,Maurizio Alonso,Rodrigo	Treating homozygous familial hypercholesterolemia in a real-world setting: Experiences with lomitapide	JOURNAL OF CLINICAL LIPIDOLOGY	2015	DOI：10.1016/j.jacl.2015.05.001
199	Wilson,BrianT. Strong,Andrew O'Kelly,Sean Munkley,Jennifer Stark,Zornitza	Metronidazole Toxicity in Cockayne Syndrome: A Case Series	PEDIATRICS	2015	DOI：10.1542/peds.2015-0531
200	Karmaniolou,Iosifina Krishnan,Ramprabu Galtrey,Eleanor Cleland,Stuart Vijayaraghavan,Ramesh	Perioperative management and outcome of patients with Rett syndrome undergoing scoliosis surgery: a retrospective review	JOURNAL OF ANESTHESIA	2015	DOI：10.1007/s00540-015-1974-3
201	Simonneau,Gerald D'Armini,AndreaM. Ghofrani,Hossein-Ardeschir Grimminger,Friedrich Jansa,Pavel Kim,NickH. Mayer,Eckhard Pulido,Tomas Wang,Chen Colorado,Pablo Fritsch,Arno Meier,Christian Nikkho,Sylvia Hoeper,MariusM.	Predictors of long-term outcomes in patients treated with riociguat for chronic thromboembolic pulmonary hypertension: data from the CHEST-2 open-label, randomised, long-term extension trial	LANCET RESPIRATORY MEDICINE	2016	DOI：10.1016/S2213-2600(16)30022-4
202	Jameson,Elisabeth Jones,Simon Remmington,Tracey	Enzyme replacement therapy with laronidase (Aldurazyme (R)) for treating mucopolysaccharidosis type I	COCHRANE DATABASE OF SYSTEMATIC REVIEWS	2016	DOI：10.1002/14651858.CD009354.pub4
203	Ceulemans,Berten Schoonjans,An-Sofie Marchau,Fabienne Paelinck,BernardP. Lagae,Lieven	Five-year extended follow-up status of 10 patients with Dravet syndrome treated with fenfluramine	EPILEPSIA	2016	DOI：10.1111/epi.13407
204	He,Dian Zhang,Chao Zhao,Xia Zhang,Yifan Dai,Qingqing Li,Yuan Chu,Lan	Teriflunomide for multiple sclerosis	COCHRANE DATABASE OF SYSTEMATIC REVIEWS	2016	DOI：10.1002/14651858.CD009882.pub3
205	Navarro-Martinez,R. Chover-Sierra,E. Cauli,O.	Non-chemotherapy drug-induced agranulocytosis in a tertiary hospital	HUMAN & EXPERIMENTAL TOXICOLOGY	2016	DOI：10.1177/0960327115580603
206	Riera,Rachel Porfirio,GustavoJ.M. Torloni,MariaR.	Alemtuzumab for multiple sclerosis	COCHRANE DATABASE OF SYSTEMATIC REVIEWS	2016	DOI：10.1002/14651858.CD011203.pub2
207	ooms,MarcM.	Orphan devices: yesterday is history; tomorrow is mystery: towards a European orphan device directive?	ORPHANET JOURNAL OF RARE DISEASES	2016	DOI：10.1186/s13023-016-0393-3
208	Singer,DonaldR.J. Zair,ZoulikhaM.	Clinical Perspectives on Targeting Therapies for Personalized Medicine	ADVANCES IN PROTEIN CHEMISTRY AND STRUCTURAL BIOLOGY, VOL 102: PERSONALIZED MEDICINE	2016	DOI：10.1016/bs.apcsb.2015.11.003
209	Zhu,TianHao Nakamura,Mio Abrouk,Michael Farahnik,Benjamin Koo,John Bhutani,Tina	Demyelinating disorders secondary to TNF-inhibitor therapy for the treatment of psoriasis: A review	JOURNAL OF DERMATOLOGICAL TREATMENT	2016	DOI：10.3109/09546634.2015.1136385
210	Authier,Simon Arezzo,Joseph Delatte,MarcusS. Kallman,Mary-Jeanne Markgraf,Carrie Paquette,Dominique Pugsley,MichaelK. Ratcliffe,Sian Redfern,WilliamS. Stevens,Joanne Valentin,Jean-Pierre Vargas,HugoM. Curtis,MichaelJ.	Safety pharmacology investigations on the nervous system: An industry survey	JOURNAL OF PHARMACOLOGICAL AND TOXICOLOGICAL METHODS	2016	DOI：10.1016/j.vascn.2016.06.001
211	Sammour,R. Nasser,S. Debahy,N. ElHabr,C.	Fox-Fordyce Disease: An under-diagnosed adverse event of laser hair removal?	JOURNAL OF THE EUROPEAN ACADEMY OF DERMATOLOGY AND VENEREOLOGY	2016	DOI：10.1111/jdv.13680
212	Hofmann,C. Seefried,L. Jakob,F.	ASFOTASE ALFA: ENZYME REPLACEMENT FOR THE TREATMENT OF BONE DISEASE IN HYPOPHOSPHATASIA	DRUGS OF TODAY	2016	DOI：10.1358/dot.2016.52.5.2482878
213	Cabrera-Chavez,Francisco MariaGranda-Restrepo,Diana GilbertoAramburo-Galvez,Jesus Franco-Aguilar,Alejandro Magana-Ordorica,Dalia deJesusVergara-Jimenez,Marcela Ontiveros,Noe	Self-Reported Prevalence of Gluten-Related Disorders and Adherence to Gluten-Free Diet in Colombian Adult Population	GASTROENTEROLOGY RESEARCH AND PRACTICE	2016	DOI：10.1155/2016/4704309
214	Marty,FranciscoM. Ostrosky-Zeichner,Luis Cornely,OliverA. Mullane,KathleenM. Perfect,JohnR. Thompson,GeorgeR.,III Alangaden,GeorgeJ. Brown,JaniceM. Fredricks,DavidN. Heinz,WernerJ. Herbrecht,Raoul Klimko,Nikolai Klyasova,Galina Maertens,JohanA. Melinkeri,SameerR. Oren,Ilana Pappas,PeterG. Racil,Zdenek Rahav,Galia Santos,Rodrigo Schwartz,Stefan Vehreschild,J.Janne Young,Jo-AnneH. Chetchotisakd,Plo…	Isavuconazole treatment for mucormycosis: a single-arm open-label trial and case-control analysis	LANCET INFECTIOUS DISEASES	2016	DOI：10.1016/S1473-3099(16)00071-2
215	Ida,Hiroyuki Tanaka,Akemi Matsubayashi,Tomoko Murayama,Kei Hongo,Teruaki Lee,Hak-Myung Mellgard,Bjorn	A multicenter, open-label extension study of velaglucerase alfa in Japanese patients with Gaucher disease: Results after a cumulative treatment period of 24 months	BLOOD CELLS MOLECULES AND DISEASES	2016	DOI：10.1016/j.bcmd.2015.10.002
216	Fujita,Kohei Terashima,Tsuyoshi Mio,Tadashi	Anti-PD1 Antibody Treatment and the Development of Acute Pulmonary Tuberculosis	JOURNAL OF THORACIC ONCOLOGY	2016	DOI：10.1016/j.jtho.2016.07.006
217	Vernon,Margaret Robinson,Don,Jr. Trundell,Dylan Ishak,Jack Jen,Min-Hua Brazier,John	Deriving health utility values from a randomized, double-blind, placebo-controlled trial of siltuximab in subjects with multicentric Castleman's disease	CURRENT MEDICAL RESEARCH AND OPINION	2016	DOI：10.1185/03007995.2016.1164675
218	Renda,Francesca Landoni,Giovanni Trotta,Francesco Piras,Desiderio Finco,Gabriele Felicetti,Patrizia Pimpinella,Giuseppe Pani,Luca	Kounis Syndrome: An analysis of spontaneous reports from international pharmacovigilance database	INTERNATIONAL JOURNAL OF CARDIOLOGY	2016	DOI：10.1016/j.ijcard.2015.10.003
219	Khanna,Dinesh Denton,ChristopherP. Jahreis,Angelika vanLaar,JacobM. Frech,TracyM. Anderson,MarinaE. Baron,Murray Chung,Lorinda Fierlbeck,Gerhard Lakshminarayanan,Santhanam Allanore,Yannick Pope,JanetE. Riemekasten,Gabriela Steen,Virginia Mueller-Ladner,Ulf Lafyatis,Robert Stifano,Giuseppina Spotswood,Helen Chen-Harris,Haiyin Dziadek,Sebastian Morimoto,Alyssa Sornasse,Thierry Siegel,Jeffrey Furst,…	Safety and efficacy of subcutaneous tocilizumab in adults with systemic sclerosis (faSScinate): a phase 2, randomised, controlled trial	LANCET	2016	DOI：10.1016/S0140-6736(16)00232-4
220	Lawrie,TheresaA. Alazzam,Mo'iad Tidy,John Hancock,BarryW. Osborne,Raymond	First-line chemotherapy in low-risk gestational trophoblastic neoplasia	COCHRANE DATABASE OF SYSTEMATIC REVIEWS	2016	DOI： 10.1002/14651858.CD007102.pub4
221	Shamburek,RobertD. Bakker-Arkema,Rebecca Shamburek,AlexandraM. Freeman,LitaA. Amar,MarceloJ. Auerbach,Bruce Krause,BrianR. Homan,Reynold Adelman,SteveJ. Collins,HeidiL. Sampson,Maureen Wolska,Anna Remaley,AlanT.	Safety and Tolerability of ACP-501, a Recombinant Human Lecithin: Cholesterol Acyltransferase, in a Phase 1 Single-Dose Escalation Study	CIRCULATION RESEARCH	2016	DOI：10.1161/CIRCRESAHA.115.306223
222	Cicalese,MariaPia Ferrua,Francesca Castagnaro,Laura Pajno,Roberta Barzaghi,Federica Giannelli,Stefania Dionisio,Francesca Brigida,Immacolata Bonopane,Marco Casiraghi,Miriam Tabucchi,Antonella Carlucci,Filippo Grunebaum,Eyal Adeli,Mehdi Bredius,RobbertG. Puck,JenniferM. Stepensky,Polina Tezcan,Ilhan Rolfe,Katie DeBoever,Erika Reinhardt,RickeyR. Appleby,Jonathan Ciceri,Fabio Roncarolo,MariaGrazia A…	Update on the safety and efficacy of retroviral gene therapy for immunodeficiency due to adenosine deaminase deficiency	BLOOD	2016	DOI：10.1182/blood-2016-01-688226
223	Schreuder,Nanno Mamedova,Ilaha Jansman,FrankG.A.	Radiopharmaceuticals in Acute Porphyria	CLINICAL THERAPEUTICS	2016	DOI：10.1016/j.clinthera.2016.07.007
224	Richardson,PaulG. Riches,MarcieL. Kernan,NancyA. Brochstein,JoelA. Mineishi,Shin Termuhlen,AmandaM. Arai,Sally Grupp,StephanA. Guinan,EvaC. Martin,PaulL. Steinbach,Gideon Krishnan,Amrita Nemecek,EneidaR. Giralt,Sergio Rodriguez,Tulio Duerst,Reggie Doyle,John Antin,JosephH. Smith,Angela Lehmann,Leslie Champlin,Richard Gillio,Alfred Bajwa,Rajinder D'Agostino,RalphB.,Sr. Massaro,Joseph Warren,Diane …	Phase 3 trial of defibrotide for the treatment of severe veno-occlusive disease and multi-organ failure	BLOOD	2016	DOI：10.1182/blood-2015-10-676924
225	Andina,David Lassaletta,Alvaro Sevilla,Julian Gutierrez,Silvia Madero,Luis	Hemiparesis in an Adolescent With Acute Lymphoblastic Leukemia: Everything Is Not Always What it Seems	JOURNAL OF PEDIATRIC HEMATOLOGY ONCOLOGY	2016	DOI： 10.1097/MPH.0000000000000223
226	Rohman,PhilippaJ. Scott,Elaine Richfield,Linda Ramaswami,Uma Hughes,DerralynnA.	Pregnancy and associated events in women receiving enzyme replacement therapy for late-onset glycogen storage disease type II (Pompe disease)	JOURNAL OF OBSTETRICS AND GYNAECOLOGY RESEARCH	2016	DOI：10.1111/jog.13055
227	Hoyer-Kuhn,H. Franklin,J. Allo,G. Kron,M. Netzer,C. Eysel,P. Hero,B. Schoenau,E. Semler,O.	Safety and efficacy of denosumab in children with osteogenesis imperfecta - a first prospective trial	JOURNAL OF MUSCULOSKELETAL & NEURONAL INTERACTIONS	2016	DOI：
228	Trame,MirjamN. Biliouris,Konstantinos Lesko,LawrenceJ. Mettetal,JeromeT.	Systems pharmacology to predict drug safety in drug development	EUROPEAN JOURNAL OF PHARMACEUTICAL SCIENCES	2016	DOI：10.1016/j.ejps.2016.05.027
229	Renda,Francesca Marotta,Elena Landoni,Giovanni Belletti,Alessandro Cuconato,Virginia Pani,Luca	Kounis syndrome due to antibiotics: A global overview from pharmacovigilance databases	INTERNATIONAL JOURNAL OF CARDIOLOGY	2016	DOI：10.1016/j.ijcard.2016.09.066
230	LaMantia,Loredana Tramacere,Irene Firwana,Belal Pacchetti,Ilaria Palumbo,Roberto Filippini,Graziella	Fingolimod for relapsing-remitting multiple sclerosis	COCHRANE DATABASE OF SYSTEMATIC REVIEWS	2016	DOI：10.1002/14651858.CD009371.pub2
231	Woodward,Len Johnson,Sally Walle,JohanVande Beck,Joran Gasteyger,Christoph Licht,Christoph Ariceta,Gema	An innovative and collaborative partnership between patients with rare disease and industry-supported registries: the Global aHUS Registry	ORPHANET JOURNAL OF RARE DISEASES	2016	DOI：10.1186/s13023-016-0537-5
232	Austin,S.K. Kavakli,K. Norton,M. Peyvandi,F. Shapiro,A.	Efficacy, safety and pharmacokinetics of a new high-purity factor X concentrate in subjects with hereditary factor X deficiency	HAEMOPHILIA	2016	DOI：10.1111/hae.12893
233	Linger,MW vanDriel,ML Hollingworth,SA Martin,JH	Off-label use of tumour necrosis factor-alpha inhibitors and anakinra at an Australian tertiary hospital	INTERNAL MEDICINE JOURNAL	2016	DOI：10.1111/imj.13247
234	Escobar,MA Auerswald,G Austin,S Huang,JN Norton,M Millar,CM	Experience of a new high-purity factor X concentrate in subjects with hereditary factor X deficiency undergoing surgery	HAEMOPHILIA	2016	DOI：10.1111/hae.12954
235	Kroiss,Matthias Deutschbein,Timo Schloetelburg,Wiebke Ronchi,CristinaL. Neu,Bruno Mueller,Hans-Helge Quinkler,Marcus Hahner,Stefanie Heidemeier,Anke Fassnacht,Martin	Salvage Treatment of Adrenocortical Carcinoma with Trofosfamide	HORMONES & CANCER	2016	DOI：10.1007/s12672-016-0260-7
236	Dixit,Rashmi Herz,Jenny Dalton,Richard Booy,Robert	Benefits of using heterologous polyclonal antibodies and potential applications to new and undertreated infectious pathogens	VACCINE	2016	DOI：10.1016/j.vaccine.2016.01.016
237	Zinzani,PierLuigi Pellegrini,Cinzia Cerciello,Giuseppe Monaco,Federico Volpetti,Stefano Peli,Annalisa Angelucci,Emanuele Corradini,Paolo Cox,MariaChristina Guarini,Attilio Musso,Maurizio Bresciani,Paola Amato,Gabriella Billio,Atto Caparrotti,Giuseppe Figuera,Amalia Nassi,Luca Gaudio,Francesco Grossi,Alberto Onida,Francesco Merli,Michele Rigacci,Luigi Argnani,Lisa	Romidepsin in relapsed/refractory T-cell lymphomas: Italian experience and results of a named patient program	LEUKEMIA & LYMPHOMA	2016	DOI：10.3109/10428194.2015.1137292
238	Lauren,ChristineT. Belsito,DonaldV. Morel,KimberlyD. LaRussa,Philip	Case Report of Subcutaneous Nodules and Sterile Abscesses Due to Delayed Type Hypersensitivity to Aluminum-Containing Vaccines	PEDIATRICS	2016	DOI：10.1542/peds.2014-1690
239	Brunelli,MarcelaJunqueira Atalla,AlvaroN. daSilva,EdinaM.K.	Enzyme replacement therapy with galsulfase for mucopolysaccharidosis type VI	COCHRANE DATABASE OF SYSTEMATIC REVIEWS	2016	DOI：10.1002/14651858.CD009806.pub2
240	Estrada,Andrea Boyce,AlisonM. Brillante,BethA. Guthrie,LoriC. Gafni,RachelI. Collins,MichaelT.	Long-term outcomes of letrozole treatment for precocious puberty in girls with McCune-Albright syndrome	EUROPEAN JOURNAL OF ENDOCRINOLOGY	2016	DOI：10.1530/EJE-16-0526
241	Williams,JanetK. Katapodi,MariaC. Starkweather,Angela Badzek,Laurie Cashion,AnnK. Coleman,Bernice Fu,MeiR. Lyon,Debra Weaver,MichaelT. Hickey,KathleenT.	Advanced nursing practice and research contributions to precision medicine	NURSING OUTLOOK	2016	DOI：10.1016/j.outlook.2015.11.009
242	Cavelti-Weder,Claudia Timper,Katharina Seelig,Eleonora Keller,Cornelia Osranek,Martin Lassing,Ute Spohn,Gunther Maurer,Patrik Mueller,Philipp Jennings,GaryT. Willers,Joerg Saudan,Philippe Donath,MarcY. Bachmann,MartinF.	Development of an Interleukin-1 beta Vaccine in Patients with Type 2 Diabetes	MOLECULAR THERAPY	2016	DOI：10.1038/mt.2015.227
243	Byrne,BarryJ. Geberhiwot,Tarekegn Barshop,BruceA. Barohn,Richard Hughes,Derralynn Bratkovic,Drago Desnuelle,Claude Laforet,Pascal Mengel,Eugen Roberts,Mark Haroldsen,Peter Reilley,Kristin Jayaram,Kala Yang,Ke Walsh,Liron	A study on the safety and efficacy of reveglucosidase alfa in patients with late-onset Pompe disease	ORPHANET JOURNAL OF RARE DISEASES	2017	DOI： 10.1186/s13023-017-0693-2
244	Schoonjans,A. Paelinck,B.P. Marchau,F. Gunning,B. Gammaitoni,A. Galer,B.S. Lagae,L. Ceulemans,B.	Low-dose fenfluramine significantly reduces seizure frequency in Dravet syndrome: a prospective study of a new cohort of patients	EUROPEAN JOURNAL OF NEUROLOGY	2017	DOI：10.1111/ene.13195
245	Sreter,KatherinaB. Barisic,Blazenka Popovic-Grle,Sanja	Pharmacogenomics and tailored polypharmacy: an 80-year-old lady with rosuvastatin-associated rhabdomyolysis and maprotiline-related Ogilvie's syndrome	INTERNATIONAL JOURNAL OF CLINICAL PHARMACOLOGY AND THERAPEUTICS	2017	DOI：10.5414/CP202784
246	Kitamura,Nobutaka Seyama,Kuniaki Inoue,Yoshikazu Nagai,Katsura Suzuki,Masaru Moriyama,Hiroshi Takada,Toshinori Tazawa,Ryushi Hirai,Toyohiro Mishima,Michiaki Hayashida,Mie Hirose,Masaki Arai,Toru Sugimoto,Chikatoshi Hattori,Noboru Watanabe,Kentaro Tamada,Tsutomu Akazawa,Kohei Tanaka,Takahiro Nakata,Koh	Risk factors for stomatitis in patients with lymphangioleiomyomatosis during treatment with sirolimus: A multicenter investigator-initiated prospective study	PHARMACOEPIDEMIOLOGY AND DRUG SAFETY	2017	DOI： 10.1002/pds.4259
247	Geoerger,Birgit Bergeron,Christophe Gore,Lia Sender,Leonard Dunkel,IraJ. Herzog,Cynthia Brochez,Lieve Cruz,Ofelia Nysom,Karsten Berghorn,Elmer Simsek,Burcin Shen,Jun Pappo,Alberto	Phase II study of ipilimumab in adolescents with unresectable stage III or IV malignant melanoma	EUROPEAN JOURNAL OF CANCER	2017	DOI：10.1016/j.ejca.2017.09.032
248	Aygoeren-Puersuen,Emel Soteres,Daniel Moldovan,Dumitru Christensen,Jim VanLeerberghe,Arthur Hao,James Schranz,Jennifer Jacobson,KraigW. Martinez-Saguer,Inmaculada	Preventing Hereditary Angioedema Attacks in Children Using Cinryze (R): Interim Efficacy and Safety Phase 3 Findings	INTERNATIONAL ARCHIVES OF ALLERGY AND IMMUNOLOGY	2017	DOI：10.1159/000477541
249	Hachulla,E. Benveniste,O. Hamidou,M. Mouthon,L. Schleinitz,N. Lozeron,P. Leger,J.M. Vial,C. Viala,K	High dose subcutaneous immunoglobulin for idiopathic inflammatory myopathies and dysimmune peripheral chronic neuropathies treatment: observational study of quality of life and tolerance	INTERNATIONAL JOURNAL OF NEUROSCIENCE	2017	DOI：10.1080/00207454.2016.1204544
250	Chen,Min Zhang,Lingli Quan,Shuyan	Enzyme replacement therapy for infantile-onset Pompe disease	COCHRANE DATABASE OF SYSTEMATIC REVIEWS	2017	DOI：10.1002/14651858.CD011539.pub2
251	Liu,Xin Men,Peng Wang,Yuhui Zhai,Suodi Zhao,Zhigang Liu,George	Efficacy and Safety of Lomitapide in Hypercholesterolemia	AMERICAN JOURNAL OF CARDIOVASCULAR DRUGS	2017	DOI：10.1007/s40256-017-0214-7
252	Marcucci,Gemma DellaPepa,Giuseppe Brandi,MariaLuisa	Drug safety evaluation of parathyroid hormone for hypocalcemia in patients with hypoparathyroidism	EXPERT OPINION ON DRUG SAFETY	2017	DOI：10.1080/14740338.2017.1311322
253	Zhang,Jian Shi,Shengliang Zhang,Yueling Luo,Jiefeng Xiao,Yousheng Meng,Lian Yang,Xiaobo	Alemtuzumab versus interferon beta 1a for relapsing-remitting multiple sclerosis	COCHRANE DATABASE OF SYSTEMATIC REVIEWS	2017	DOI：10.1002/14651858.CD010968.pub2
254	Kitaoka,Taichi Tajima,Toshihiro Nagasaki,Keisuke Kikuchi,Toru Yamamoto,Katsusuke Michigami,Toshimi Okada,Satoshi Fujiwara,Ikuma Kokaji,Masayuki Mochizuki,Hiroshi Ogata,Tsutomu Tatebayashi,Koji Watanabe,Atsushi Yatsuga,Shuichi Kubota,Takuo Ozono,Keiichi	Safety and efficacy of treatment with asfotase alfa in patients with hypophosphatasia: Results from a Japanese clinical trial	CLINICAL ENDOCRINOLOGY	2017	DOI： 10.1111/cen.13343
255	Kubaisi,Buraa Syeda,Sarah Schmidt,Alexander Foster,C.Stephen	Adalimumab for the treatment of non-infectious uveitis: an updated review	EXPERT OPINION ON ORPHAN DRUGS	2017	DOI：10.1080/21678707.2017.1279967
256	Jonker,CarlaJ. vandenBerg,H.Marijke Kwa,MarcelS.G. Hoes,ArnoW. Mol,PeterG.M.	Registries supporting new drug applications	PHARMACOEPIDEMIOLOGY AND DRUG SAFETY	2017	DOI： 10.1002/pds.4332
257	Teles,KaianAmorim Medeiros-Souza,Patricia CorreaLima,FranciscoAires deAraujo,BrunoGedeon CorreaLima,RodrigoAires	Cyclophosphamide administration routine in autoimmune rheumatic diseases: a review	REVISTA BRASILEIRA DE REUMATOLOGIA	2017	DOI：10.1016/j.rbre.2016.09.008
258	Maier,WilliamC. Christensen,RonaldA. Anderson,Patricia	Post-approval Studies for Rare Disease Treatments and Orphan Drugs	RARE DISEASES EPIDEMIOLOGY: UPDATE AND OVERVIEW, 2ND EDITION	2017	DOI：10.1007/978-3-319-67144-4_11
259	Mattingly,T.Joseph,II Simoni-Wastila,Linda	Patient-Centered Drug Approval: The Role of Patient Advocacy in the Drug Approval Process	JOURNAL OF MANAGED CARE & SPECIALTY PHARMACY	2017	DOI：
260	Hill,KevinD. Goldstein,BryanH. Angtuaco,MichaelJ. Chu,PatriciaY. Fleming,GregoryA.	Post-market surveillance to detect adverse events associated with Melody (R) valve implantation	CARDIOLOGY IN THE YOUNG	2017	DOI： 10.1017/S1047951116002092
261	Filippini,Graziella DelGiovane,Cinzia Clerico,Marinella Beiki,Omid Mattoscio,Miriam Piazza,Federico Fredrikson,Sten Tramacere,Irene Scalfari,Antonio Salanti,Georgia	Treatment with disease-modifying drugs for people with a first clinical attack suggestive of multiple sclerosis	COCHRANE DATABASE OF SYSTEMATIC REVIEWS	2017	DOI：10.1002/14651858.CD012200.pub2
262	Low,LucieA. Tagle,DaniloA.	Microphysiological Systems (Tissue Chips) and their Utility for Rare Disease Research	RARE DISEASES EPIDEMIOLOGY: UPDATE AND OVERVIEW, 2ND EDITION	2017	DOI： 10.1007/978-3-319-67144-4_23
263	Andres,Emmanuel Mourot-Cottet,Rachel	Non-chemotherapy drug-induced neutropenia - an update	EXPERT OPINION ON DRUG SAFETY	2017	DOI： 10.1080/14740338.2017.1376645
264	Amiral,Jean Seghatchian,Jerard	Blood derived products in pediatrics: New laboratory tools for optimizing potency assignment and reducing side effects	TRANSFUSION AND APHERESIS SCIENCE	2017	DOI： 10.1016/j.transci.2017.03.004
265	Aslam,AishaA. Higgins,Colin Sinha,IanP. Southern,KevinW.	Ataluren and similar compounds (specific therapies for premature termination codon class I mutations) for cystic fibrosis	COCHRANE DATABASE OF SYSTEMATIC REVIEWS	2017	DOI： 10.1002/14651858.CD012040.pub2
266	Kerlin,BA Inbal,A Will,A Williams,M Garly,ML Jacobsen,L Kearney,SL	Recombinant factor XIII prophylaxis is safe and effective in young children with congenital factor XIII-A deficiency: international phase 3b trial results	JOURNAL OF THROMBOSIS AND HAEMOSTASIS	2017	DOI：10.1111/jth.13748
267	Boudes,PolF.	Risk Evaluation and Mitigation Strategies (REMSs): Are They Improving Drug Safety? A Critical Review of REMSs Requiring Elements to Assure Safe Use (ETASU)	DRUGS IN R&D	2017	DOI：10.1007/s40268-017-0175-y
268	Hickey,KathleenT. Katapodi,MariaC. Coleman,Bernice Reuter-Rice,Karin Starkweather,AngelaR.	Improving Utilization of the Family History in the Electronic Health Record	JOURNAL OF NURSING SCHOLARSHIP	2017	DOI：10.1111/jnu.12259
269	Lupu,Jeremy Pages,Cecile Laly,Pauline Delyon,Julie Laloi,Marie Petit,Antoine Basset-Seguin,Nicole Oueslati,Imen Zagdanski,Anne-Marie Young,Jacques Bouche,Clara Lebbe,Celeste Gautier,Jean-Francois	Transient pituitary ACTH-dependent Cushing syndrome caused by an immune checkpoint inhibitor combination	MELANOMA RESEARCH	2017	DOI：10.1097/CMR.0000000000000405
270	Garg,Megha deJesus,AdrianaA. Chapelle,Dawn Dancey,Paul Herzog,Ronit Rivas-Chacon,Rafael Muskardin,TheresaL.Wampler Reed,Ann Reynolds,JamesC. Goldbach-Mansky,Raphaela Sanchez,GinaA.Montealegre	Rilonacept maintains long-term inflammatory remission in patients with deficiency of the IL-1 receptor antagonist	JCI INSIGHT	2017	DOI：10.1172/jci.insight.94838
271	Krause,Karoline Tsianakas,Athanasios Wagner,Nicola Fischer,Joerg Weller,Karsten Metz,Martin Church,MartinK. Maurer,Marcus	Efficacy and safety of canakinumab in Schnitzler syndrome: A multicenter randomized placebo-controlled study	JOURNAL OF ALLERGY AND CLINICAL IMMUNOLOGY	2017	DOI：10.1016/j.jaci.2016.07.041
272	Sidhu,Davinder Snyder,EdwardL. Tormey,ChristopherA.	Two Approaches to the Clinical Dilemma of Treating TTP with Therapeutic Plasma Exchange in Patients with a History of Anaphylactic Reactions to Plasma	JOURNAL OF CLINICAL APHERESIS	2017	DOI：10.1002/jca.21475
273	Iro,MildredA. Martin,NatalieG. Absoud,Michael Pollard,AndrewJ.	Intravenous immunoglobulin for the treatment of childhood encephalitis	COCHRANE DATABASE OF SYSTEMATIC REVIEWS	2017	DOI：10.1002/14651858.CD011367.pub2
274	Maeda,Kojiro Kaneko,Masayuki Narukawa,Mamoru Arato,Teruyo	Points to consider: efficacy and safety evaluations in the clinical development of ultra-orphan drugs	ORPHANET JOURNAL OF RARE DISEASES	2017	DOI：10.1186/s13023-017-0690-5
275	Christopoulos,P. Engel-Riedel,W. Grohe,C. Kropf-Sanchen,C. vonPawel,J. Guetz,S. Kollmeier,J. Eberhardt,W. Ukena,D. Baum,V. Nimmrich,I. Sieder,C. Schnabel,P.A. Serke,M. Thomas,M.	Everolimus with paclitaxel and carboplatin as first-line treatment for metastatic large-cell neuroendocrine lung carcinoma: a multicenter phase II trial	ANNALS OF ONCOLOGY	2017	DOI：10.1093/annonc/mdx268
276	Bouillet,Laurence Boccon-Gibod,Isabelle Gompel,Anne Floccard,Bernard Martin,Ludovic Blanchard-Delaunay,Claire Launay,David Fain,Olivier	Hereditary angioedema with normal C1 inhibitor: clinical characteristics and treatment response with plasma-derived human C1 inhibitor concentrate (Berinert (R)) in a French cohort	EUROPEAN JOURNAL OF DERMATOLOGY	2017	DOI：10.1684/ejd.2016.2948
277	Micallef,Joelle Boutouyrie,Pierre；Blin,Olivier	Pharmacology and drug development in rare diseases: the attractiveness and expertise of the French medical pharmacology	FUNDAMENTAL & CLINICAL PHARMACOLOGY	2017	DOI：10.1111/fcp.12314
278	DiMinno,MatteoNicolaDario Ambrosino,Pasquale Myasoedova,Veronika Amato,Manuela Ventre,Itala Tremoli,Elena DiMinno,Alessandro	Recombinant Activated Factor VII (Eptacog Alfa Activated, NovoSeven (R)) in Patients with Rare Congenital Bleeding Disorders. A Systematic Review on its Use in Surgical Procedures	CURRENT PHARMACEUTICAL DESIGN	2017	DOI：10.2174/1381612822666161230143612
279	Yoneda,KenY. Scranton,JudithR. Cadogan,MichaelA. Tassell,Vanessa Nadanaciva,Sashi Wilner,KeithD. Stollenwerk,NicholasS.	Interstitial Lung Disease Associated With Crizotinib in Patients With Advanced Non-Small Cell Lung Cancer: Independent Review of Four PROFILE Trials	CLINICAL LUNG CANCER	2017	DOI：10.1016/j.cllc.2017.03.004
280	deVries,SietaT. Wong,Lisa Sutcliffe,Alastair Houyez,Francois Ruiz,CarmenLasheras Mol,PeterG.M.	Factors Influencing the Use of a Mobile App for Reporting Adverse Drug Reactions and Receiving Safety Information: A Qualitative Study	DRUG SAFETY	2017	DOI： 10.1007/s40264-016-0494-x
281	Maguire,Andrew Johnson,MichelleE. Denning,DavidW. Ferreira,GermanoL.C. Cassidy,Adrian	Identifying rare diseases using electronic medical records: the example of allergic bronchopulmonary aspergillosis	PHARMACOEPIDEMIOLOGY AND DRUG SAFETY	2017	DOI：10.1002/pds.4204
282	Lortholary,Olivier Chandesris,MarieOlivia Livideanu,CristinaBulai Paul,Carle Guillet,Gerard Jassem,Ewa Niedoszytko,Marek Barete,Stephane Verstovsek,Srdan Grattan,Clive Damaj,Gandhi Canioni,Danielle Fraitag,Sylvie Lhermitte,Ludovic Georgin-Lavialle,Sophie Frenzel,Laurent Afrin,LawrenceB. Hanssens,Katia Agopian,Julie Gaillard,Raphael Kinet,Jean-Pierre Auclair,Christian Mansfield,Colin Moussy,Alain …	Masitinib for treatment of severely symptomatic indolent systemic mastocytosis: a randomised, placebo-controlled, phase 3 study	LANCET	2017	DOI： 10.1016/S0140-6736(16)31403-9
283	Shimizu-Motohashi,Yuko Murakami,Terumi Kimura,En Komaki,Hirofumi Watanabe,Norio	Exon skipping for Duchenne muscular dystrophy: a systematic review and meta-analysis	ORPHANET JOURNAL OF RARE DISEASES	2018	DOI： 10.1186/s13023-018-0834-2
284	Liesner,R Akanezi,C Norton,M Payne,J	Prophylactic treatment of bleeding episodes in children <12 years with moderate to severe hereditary factor X deficiency (FXD): Efficacy and safety of a high-purity plasma-derived factor X (pdFX) concentrate	HAEMOPHILIA	2018	DOI：10.1111/hae.13500
285	Cornely,OliverA. Mullane,KathleenM. Ostrosky-Zeichner,Luis Maher,RochelleM. Croos-Dabrera,Rodney Lu,Qiaoyang Lademacher,Christopher Perfect,JohnR. Oren,Ilana Schmitt-Hoffmann,Anne-Hortense Giladi,Michael Marty,FranciscoM. Rahav,Galia	Isavuconazole for treatment of rare invasive fungal diseases	MYCOSES	2018	DOI：10.1111/myc.12778
286	Baig,Shanat Veeranna,Vishy Bolton,Shaun Edwards,Nicola Tomlinson,JeremyW. Manolopoulos,Konstantinos Moran,John Steeds,RichardP. Geberhiwot,Tarekegn	Treatment with PBI-4050 in patients with Alstrom syndrome: study protocol for a phase 2, single-Centre, single-arm, open-label trial	BMC ENDOCRINE DISORDERS	2018	DOI：10.1186/s12902-018-0315-6
287	Subbiah,Vivek Kreitman,RobertJ. Wainberg,ZevA. Cho,JaeYong Schellens,JanH.M. Soria,JeanCharles Wen,PatrickY. Zielinski,Christoph Cabanillas,MariaE. Urbanowitz,Gladys Mookerjee,Bijoyesh Wang,Dazhe Rangwala,Fatima Keam,Bhumsuk	Dabrafenib and Trametinib Treatment in Patients With Locally Advanced or Metastatic BRAF V600-Mutant Anaplastic Thyroid Cancer	JOURNAL OF CLINICAL ONCOLOGY	2018	DOI：10.1200/JCO.2017.73.6785
288	Cirillo,E DelGiudice,E Micheli,R Cappellari,AM Soresina,A Dellepiane,RM Pietrogrande,MC Dell'Era,L Specchia,F Pession,A Plebani,A Pignata,C	Minimum effective betamethasone dosage on the neurological phenotype in patients with ataxia-telangiectasia: a multicenter observer-blind study	EUROPEAN JOURNAL OF NEUROLOGY	2018	DOI： 10.1111/ene.13606
289	Si,Lu Zhang,Xiaoshi Xu,Zhen Jiang,Qiudi Bu,Lilian Wang,Xuan Mao,Lili Zhang,Weijiang Richie,Nicole Guo,Jun	Vemurafenib in Chinese patients with BRAF(V600) mutation-positive unresectable or metastatic melanoma: an open-label, multicenter phase I study	BMC CANCER	2018	DOI：10.1186/s12885-018-4336-3
290	FigueroaLanteri,Pablo Leguia,Alexander GarciaDolade,Nuria CerezaGarcia,Gloria Figueras,Albert	Drug-induced gambling disorder: A not so rare but underreported condition	PSYCHIATRY RESEARCH	2018	DOI： 10.1016/j.psychres.2018.09.008
291	Alroughani,Raed Das,Rajiv Penner,Natasha Pultz,Joe Taylor,Catherine Eraly,Satish	Safety and Efficacy of Delayed-Release Dimethyl Fumarate in Pediatric Patients With Relapsing Multiple Sclerosis (FOCUS)	PEDIATRIC NEUROLOGY	2018	DOI：10.1016/j.pediatrneurol.2018.03.007
292	Tchetnya,Xavier Ngwasiri,CalypseAsangbe Munge,Tiayah Aminde,LeopoldNdemnge	Severe eye complications from toxic epidermal necrolysis following initiation of Nevirapine based HAART regimen in a child with HIV infection: a case from Cameroon	BMC PEDIATRICS	2018	DOI：10.1186/s12887-018-1088-9
293	Velasco-Tamariz,Virginia Prieto-Barrios,Marta Tous-Romero,Fatima IsabelPalencia-Perez,Sara Postigo-Llorente,Concepcion	Urticarial vasculitis after meningococcal serogroup B vaccine in a 6-year-old girl	PEDIATRIC DERMATOLOGY	2018	DOI： 10.1111/pde.13339
294	Oneal,PatriciaA. Kwitkowski,Virginia Luo,Lola Shen,YuanLi Subramaniam,Sriram Shord,Stacy Goldberg,KirstenB. McKee,AmyE. Kaminskas,Edvardas Farrell,Ann Pazdu,Richard	FDA Approval Summary: Vemurafenib for the Treatment of Patients with Erdheim-Chester Disease with the BRAFV600 Mutation	ONCOLOGIST	2018	DOI： 10.1634/theoncologist.2018-0295
295	Mitsuboshi,Satoru Kozakai,Hiromi Yamada,Hitoshi Nagai,Kazuhiko Furukawa,Tomoyasu Aizawa,Kikuo	Interstitial lung disease following FOLFOX plus FOLFIRI and bevacizumab therapy associated with leucovorin: A case report	JOURNAL OF ONCOLOGY PHARMACY PRACTICE	2018	DOI：10.1177/1078155217718616
296	Koba,Taro Arai,Toru Kitaichi,Masanori Kasai,Takahiko Hirose,Masaki Tachibana,Kazunobu Sugimoto,Chikatoshi Akira,Masanori Hayashi,Seiji Inoue,Yoshikazu	Efficacy and safety of transbronchial lung biopsy for the diagnosis of lymphangioleiomyomatosis: A report of 24 consecutive patients	RESPIROLOGY	2018	DOI： 10.1111/resp.13190
297	Stirnadel-Farrant,Heide Kudari,Mahesh Garman,Nadia Imrie,Jessica Chopra,Bikramjit Giannelli,Stefania Gabaldo,Michela Corti,Ambra Zancan,Stefano Aiuti,Alessandro Cicalese,MariaPia Batta,Rohit Appleby,Jonathan Davinelli,Mario Ng,Pauline	Gene therapy in rare diseases: the benefits and challenges of developing a patient-centric registry for Strimvelis in ADA-SCID	ORPHANET JOURNAL OF RARE DISEASES	2018	DOI：10.1186/s13023-018-0791-9
298	Wang,Ke-Ling Ma,Shu-Fang Pang,Ling-Yu Zhang,Meng-Na Hu,Lin-Yan Liu,Meng-Jia Zou,Li-Ping	Sirolimus alternative to blood transfusion as a life saver in blue rubber bleb nevus syndrome A case report	MEDICINE	2018	DOI：10.1097/MD.0000000000009453
299	Mak,Lauren Li,Minghao Cao,Chen Gordon,Paul Tarailo-Graovac,Maja Bousman,Chad Wang,Pei Long,Quan	SimPEL: Simulation-based power estimation for sequencing studies of low-prevalence conditions	GENETIC EPIDEMIOLOGY	2018	DOI：10.1002/gepi.22129
300	Angelousi,Anna Chatzellis,Eleftherios Kaltsas,Gregory	New Molecular, Biological, and Immunological Agents Inducing Hypophysitis	NEUROENDOCRINOLOGY	2018	DOI：10.1159/000480086
301	Camidge,D.Ross Sequist,Lecia,V Janne,PasiA. Weickhardt,AndrewJ. Dowling,ElizabethS. Alicea,Jeanette Fan,Jean Oxnard,GeoffreyR.	Phase Ib Study of High-dose Intermittent Afatinib in Patients With Advanced Solid Tumors	CLINICAL LUNG CANCER	2018	DOI：10.1016/j.cllc.2018.04.015
302	Chaumais,Marie-Camille O'Connell,Caroline Savale,Laurent Guignabert,Christophe Perros,Frederic Jais,Xavier Sitbon,Olivier Humbert,Marc Montani,David	Pharmacovigilance in a rare disease: example of the VIGIAPATH program in pulmonary arterial hypertension	INTERNATIONAL JOURNAL OF CLINICAL PHARMACY	2018	DOI：10.1007/s11096-018-0712-y
303	Astaras,Christophoros deMicheli,Rita Moura,Bianca Hundsberger,Thomas Hottinger,AndreasF.	Neurological Adverse Events Associated with Immune Checkpoint Inhibitors: Diagnosis and Management	CURRENT NEUROLOGY AND NEUROSCIENCE REPORTS	2018	DOI： 10.1007/s11910-018-0810-1
304	Shin,JaeIl Lee,KeumHwa Lee,I.Re Oh,JiHyun Kim,DongWook Shin,JaeWon Eo,TaeSeong Kronbichler,Andreas Eisenhut,Michael vanderVliet,HansJ.	Systemic Capillary Leak Syndrome (Clarkson Syndrome) in Cancer Patients: A Systematic Review	JOURNAL OF CLINICAL MEDICINE	2018	DOI： 10.3390/jcm7110418
305	Coirier,Valentin Lescoat,Alain Chabanne,Celine Fournet,Maxime Coiffier,Guillaume Jouneau,Stephane Polard,Elisabeth Jego,Patrick	Pulmonary arterial hypertension in four patients treated by leflunomide	JOINT BONE SPINE	2018	DOI： 10.1016/j.jbspin.2017.12.014
306	Herink,MeganC. Irwin,AdrianeN. Zumach,GregoryM.	FDA Breakthrough Therapy Designation: Evaluating the Quality of the Evidence behind the Drug Approvals	PHARMACOTHERAPY	2018	DOI：10.1002/phar.2167
307	Goyal,Vishal Mahajan,Raman Pandey,Krishna Singh,ShambhuNath Singh,RaviShankar Strub-Wourgaft,Nathalie Alves,Fabiana Das,VidyaNandRabi Topno,RoshanKamal Sharma,Bhawna Balasegaram,Manica Bern,Caryn Hightower,Allen Rijal,Suman Ellis,Sally Sunyoto,Temmy Burza,Sakib Lima,Nines Das,Pradeep Alvar,Jorge	Field safety and effectiveness of new visceral leishmaniasis treatment regimens within public health facilities in Bihar, India	PLOS NEGLECTED TROPICAL DISEASES	2018	DOI：10.1371/journal.pntd.0006830
308	Feun,LynnG. Wangpaichitr,Medhi Li,Ying-Ying Kwon,Deukwoo Richman,StephenP. Hosein,PeterJ. Savaraj,Niramol	Phase II trial of SOM230 (pasireotide LAR) in patients with unresectable hepatocellular carcinoma	JOURNAL OF HEPATOCELLULAR CARCINOMA	2018	DOI：10.2147/JHC.S153672
309	Yoon,Hee-Young Hwang,JungJin Kim,DongSoon Song,JinWoo	Efficacy and safety of low-dose Sirolimus in Lymphangioleiomyomatosis	ORPHANET JOURNAL OF RARE DISEASES	2018	DOI：10.1186/s13023-018-0946-8
310	Zhao,CathyYunjia Hwang,ShelleyJiEun Consuegra,Germana Chou,Shaun Fernandez-Penas,Pablo	Anti-programmed cell death-1 therapy-associated bullous disorders: a systematic review of the literature	MELANOMA RESEARCH	2018	DOI： 10.1097/CMR.0000000000000500
311	Sunder-Plassmann,Gere Schiffmann,Raphael Nicholls,Kathleen	Migalastat for the treatment of Fabry disease	EXPERT OPINION ON ORPHAN DRUGS	2018	DOI：10.1080/21678707.2018.1469978
312	Hirota,Saeko Yamaguchi,Takuhiro	Factors distinguishing important identified risks from important potential risks in orphan and nonorphan drugs: An analysis of safety specifications of Japan and European Union risk management plans	PHARMACOEPIDEMIOLOGY AND DRUG SAFETY	2018	DOI：10.1002/pds.4646
313	Harmatz,Paul Whitley,ChesterB. Wang,RaymondY. Bauer,Mislen Song,Wenjie Haller,Christine Kakkis,Emil	A novel Blind Start study design to investigate vestronidase alfa for mucopolysaccharidosis VII, an ultra-rare genetic disease	MOLECULAR GENETICS AND METABOLISM	2018	DOI：10.1016/j.ymgme.2018.02.006
314	Pontes,Caridad ManuelFontanet,Juan Vives,Roser Sancho,Aranzazu Gomez-Valent,Monica Rios,Jose Morros,Rosa Martinalbo,Jorge Posch,Martin Koch,Armin Roes,Kit Rengerink,KatrienOude Torrent-Farnell,Josep Torres,Ferran	Evidence supporting regulatory-decision making on orphan medicinal products authorisation in Europe: methodological uncertainties	ORPHANET JOURNAL OF RARE DISEASES	2018	DOI： 10.1186/s13023-018-0926-z
315	Sato,Hiroki Tsukahara,Kiyoaki Okamoto,Isaku Takase,Soichiro Tokashiki,Kunihiko Ueda,Yuri Hattori,Kazuhiro Agata,Ayumi Shimizu,Akira	Interstitial Lung Disease Associated With Cetuximab in Patients With Head and Neck Carcinoma: A Single-Institution Experience in Japan	INTERNATIONAL SURGERY	2018	DOI： 10.9738/INTSURG-D-16-00256.1
316	De,Abhishek Das,Sudip Sarda,Aarti Pal,Dayamay Biswas,Projna	Acute Generalised Exanthematous Pustulosis: An Update	INDIAN JOURNAL OF DERMATOLOGY	2018	DOI：10.4103/ijd.IJD_581_17
317	Pearce,Michael Hee,SiewWan Madan,Jason Posch,Martin Day,Simon Miller,Frank Zohar,Sarah Stallard,Nigel	Value of information methods to design a clinical trial in a small population to optimise a health economic utility function	BMC MEDICAL RESEARCH METHODOLOGY	2018	DOI：10.1186/s12874-018-0475-0
318	Lacroix,Andre Gu,Feng Gallardo,Wilson Pivonello,Rosario Yu,Yerong Witek,Przemyslaw Boscaro,Marco Salvatori,Roberto Yamada,Masanobu Tauchmanova,Libuse Roughton,Michael Ravichandran,Shoba Petersenn,Stephan Biller,BeverlyM.K. Newell-Price,John	Efficacy and safety of once-monthly pasireotide in Cushing's disease: a 12 month clinical trial	LANCET DIABETES & ENDOCRINOLOGY	2018	DOI： 10.1016/S2213-8587(17)30326-1
319	Danilenko,Marina Stamp,Elaine Stocken,DeborahD. Husain,Akhtar Zangarini,Monique Cranston,Amy Stones,Robert Sinclair,Naomi Hodgson,Kirsty Bowett,SusanA. Roblin,David Traversa,Silvio Plummer,Ruth Veal,Gareth Langtry,JamesA.A. Ashworth,Alan Burn,John Rajan,Neil	Targeting Tropomyosin Receptor Kinase in Cutaneous CYLD Defective Tumors With Pegcantratinib The TRAC Randomized Clinical Trial	JAMA DERMATOLOGY	2018	DOI：10.1001/jamadermatol.2018.1610
320	Cai,Yi Guo,Hao Wang,Wenda Li,Hanzhong Sun,Hao Shi,Bing Zhang,Yushi	Assessing the outcomes of everolimus on renal angiomyolipoma associated with tuberous sclerosis complex in China: a two years trial	ORPHANET JOURNAL OF RARE DISEASES	2018	DOI：10.1186/s13023-018-0781-y
321	Jagannath,VanithaA. Filippini,Graziella DiPietrantonj,Carlo Asokan,G.V. Robak,EdwardW. Whamond,Liz Robinson,SarahA.	Vitamin D for the management of multiple sclerosis	COCHRANE DATABASE OF SYSTEMATIC REVIEWS	2018	DOI：10.1002/14651858.CD008422.pub3
322	Berger,JosephR. Malik,Vineeta Lacey,Stuart Brunetta,Paul Lehane,PatriciaB.	Progressive multifocal leukoencephalopathy in rituximab-treated rheumatic diseases: a rare event	JOURNAL OF NEUROVIROLOGY	2018	DOI：10.1007/s13365-018-0615-7
323	Sardella,Marco Belcher,Glyn	Pharmacovigilance of medicines for rare and ultrarare diseases	THERAPEUTIC ADVANCES IN DRUG SAFETY	2018	DOI：10.1177/2042098618792502
324	Gabay,Cem Fautrel,Bruno Rech,Juergen Spertini,Francois Feist,Eugen Koetter,Ina Hachulla,Eric Morel,Jacques Schaeverbeke,Thierry Hamidou,MohamedA. Martin,Thierry Hellmich,Bernhard Lamprecht,Peter Schulze-Koops,Hendrik Courvoisier,DelphineSophie Sleight,Andrew Schiffrin,EduardoJorge	Open-label, multicentre, dose-escalating phase II clinical trial on the safety and efficacy of tadekinig alfa (IL-18BP) in adult-onset Still's disease	ANNALS OF THE RHEUMATIC DISEASES	2018	DOI：10.1136/annrheumdis-2017-212608
325	Hughes,DyfrigA. Plumpton,CatrinO.	Rare disease prevention and treatment: the need for a level playing field	PHARMACOGENOMICS	2018	DOI： 10.2217/pgs-2017-0300
326	Vondrak,K. Seeman,T.	Successful 7-Year Eculizumab Treatment of Plasmapheresis-Resistant Recurrent Atypical Hemolytic-Uremic Syndrome due to Complement Factor H Hybrid Gene: A Case Report	TRANSPLANTATION PROCEEDINGS	2018	DOI：10.1016/j.transproceed.2018.02.012
327	Karydis,Ioannis Gangi,Alexandra Wheater,MatthewJ. Choi,Junsung Wilson,Iain Thomas,Kerry Pearce,Neil Takhar,Arjun Gupta,Sanjay Hardman,Danielle Sileno,Sean Stedman,Brian Zager,JonathanS. Ottensmeier,Christian	Percutaneous hepatic perfusion with melphalan in uveal melanoma: A safe and effective treatment modality in an orphan disease	JOURNAL OF SURGICAL ONCOLOGY	2018	DOI：10.1002/jso.24956
328	Schulz,Angela Ajayi,Temitayo Specchio,Nicola deLosReyes,Emily Gissen,Paul Ballon,Douglas Dyke,JonathanP. Cahan,Heather Slasor,Peter Jacoby,David Kohlschutter,Alfried	Study of Intraventricular Cerliponase Alfa for CLN2 Disease	NEW ENGLAND JOURNAL OF MEDICINE	2018	DOI：10.1056/NEJMoa1712649
329	Gao,Nannan Zhang,Tengyue Ji,Jiadong Xu,Kai-Feng Tian,Xinlun	The efficacy and adverse events of mTOR inhibitors in lymphangioleiomyomatosis: systematic review and meta-analysis	ORPHANET JOURNAL OF RARE DISEASES	2018	DOI：10.1186/s13023-018-0874-7
330	Takahashi,Tomohiko Hayata,Satoru Kobayashi,Akihiro Onaka,Yuna Ebihara,Takeshi Hara,Terufumi	Surveillance on The Safety and Efficacy of Ambrisentan (Volibris Tablet 2.5 mg) in Patients with Pulmonary Arterial Hypertension in Real Clinical Practice: Post-marketing Surveillance (Interim Analysis Report)	CLINICAL DRUG INVESTIGATION	2018	DOI：10.1007/s40261-017-0602-4
331	Song,Liping He,Liangliang Pei,Qian Peng,Kejun Wang,Nan Guo,Zhaoxuan Ni,Jiaxiang	CT-guided percutaneous radiofrequency thermocoagulation for glossopharyngeal neuralgia: A retrospective clinical study of 117 cases	CLINICAL NEUROLOGY AND NEUROSURGERY	2019	DOI： 10.1016/j.clineuro.2019.01.013
332	Karantali,E. Katsikaki,G. Chatzikonstantinou,S. Papagiannopoulos,S.	Infliximab induced chronic inflammatory demyelinating polyneuropathy: a case report	HIPPOKRATIA	2019	DOI：
333	Soll,Dominik Spira,Dominik Hollstein,Tim Haberbosch,Linus Demuth,Ilja Steinhagen-Thiessen,Elisabeth Bobbert,Thomas Spranger,Joachim Kassner,Ursula	Clinical outcome of a patient with lysosomal acid lipase deficiency and first results after initiation of treatment with Sebelipase alfa: A case report	MOLECULAR GENETICS AND METABOLISM REPORTS	2019	DOI：10.1016/j.ymgmr.2019.100479
334	Andres,Emmanuel LorenzoVillalba,Noel Zulfiqar,Abrar-Ahmad Serraj,Khalid Mourot-Cottet,Rachel Gottenberg,Jacques-Eric	State of Art of Idiosyncratic Drug-Induced Neutropenia or Agranulocytosis, with a Focus on Biotherapies	JOURNAL OF CLINICAL MEDICINE	2019	DOI：10.3390/jcm8091351
335	Cellier,Christophe Bouma,Gerd vanGils,Tom Khater,Sherine Malamut,Georgia Crespo,Laura Collin,Pekka Green,PeterH.R. Crowe,SheilaE. Tsuji,Wayne Butz,Eric Cerf-Bensussan,Nadine Macintyre,Elizabeth Parnes,JaneR. Leon,Francisco Hermine,Olivier Mulder,ChrisJ.	Safety and efficacy of AMG 714 in patients with type 2 refractory coeliac disease: a phase 2a, randomised, double-blind, placebo-controlled, parallel-group study	LANCET GASTROENTEROLOGY & HEPATOLOGY	2019	DOI：10.1016/S2468-1253(19)30265-1
336	Yang,Aram Choi,Jin-Ho Sohn,YoungBae Eom,Yunae Lee,Jiyoon Yoo,Han-Wook Jin,Dong-Kyu	Effects of recombinant human growth hormone treatment on growth, body composition, and safety in infants or toddlers with Prader-Willi syndrome: a randomized, active-controlled trial	ORPHANET JOURNAL OF RARE DISEASES	2019	DOI：10.1186/s13023-019-1195-1
337	Ciafaloni,Emma Cohen,Fredric Griggs,Robert	Efficacy and Safety of Dichlorphenamide for Primary Periodic Paralysis in Adolescents Compared With Adults	PEDIATRIC NEUROLOGY	2019	DOI：10.1016/j.pediatrneurol.2019.07.019
338	Sardh,Eliane Harper,Pauline Balwani,Manisha Stein,Penelope Rees,David Bissell,D.Montgomery Desnick,Robert Parker,Charles Phillips,John Bonkovsky,HerbertL. Vassiliou,Daphne Penz,Craig Chan-Daniels,Amy He,Qiuling Querbes,William Fitzgerald,Kevin Kim,JaeB. Garg,Pushkal Vaishnaw,Akshay Simon,AmyR. Anderson,KarlE	Phase 1 Trial of an RNA Interference Therapy for Acute Intermittent Porphyria	NEW ENGLAND JOURNAL OF MEDICINE	2019	DOI：10.1056/NEJMoa1807838
339	Psimaras,Dimitri Velasco,Roser Birzu,Cristina Tamburin,Stefano Lustberg,Maryam Bruna,Jordi Argyriou,AndreasA.	Immune checkpoint inhibitors-induced neuromuscular toxicity: From pathogenesis to treatment	JOURNAL OF THE PERIPHERAL NERVOUS SYSTEM	2019	DOI：10.1111/jns.12339
340	Ben-Omran,Tawfeg Masana,Luis Kolovou,Genovefa Ariceta,Gema Novoa,F.Javier Lund,AllanM. Bogsrud,MartinP. Araujo,Maria Hussein,Osamah Ibarretxe,Daiana Sanchez-Hernandez,RosaM. Santos,RaulD.	Real-World Outcomes with Lomitapide Use in Paediatric Patients with Homozygous Familial Hypercholesterolaemia	ADVANCES IN THERAPY	2019	DOI：10.1007/s12325-019-00985-8
341	Buscarini,Elisabetta MariaBotella,Luisa Geisthoff,Urban Kjeldsen,AnetteD. Mager,HansJurgen Pagella,Fabio Suppressa,Patrizia Zarrabeitia,Roberto Dupuis-Girod,Sophie Shovlin,ClaireL.	Safety of thalidomide and bevacizumab in patients with hereditary hemorrhagic telangiectasia	ORPHANET JOURNAL OF RARE DISEASES	2019	DOI：10.1186/s13023-018-0982-4
342	Shotelersuk,Vorasuk Tongsima,Sissades Pithukpakorn,Manop Eu-ahsunthornwattana,Jakris Mahasirimongkol,Surakameth	Precision medicine in Thailand	AMERICAN JOURNAL OF MEDICAL GENETICS PART C-SEMINARS IN MEDICAL GENETICS	2019	DOI：10.1002/ajmg.c.31694
343	Pryma,DanielA. Chin,BennettB. Noto,RichardB. Dillon,JosephS. Perkins,Stephanie Solnes,Lilja Kostakoglu,Lale Serafini,AldoN. Pampaloni,MiguelH. Jensen,Jessica Armor,Thomas Lin,Tess White,Theresa Stambler,Nancy Apfel,Stuart DiPippo,VincentA. Mahmood,Syed Wong,Vivien Jimenez,Camilo	Efficacy and Safety of High-Specific-Activity I-131-MIBG Therapy in Patients with Advanced Pheochromocytoma or Paraganglioma	JOURNAL OF NUCLEAR MEDICINE	2019	DOI：10.2967/jnumed.118.217463
344	Leonart,LeticiaP. Tonin,FernandaS. Ferreira,ViniciusL. Fernandez-Llimos,Fernando Pontarolo,Roberto	Effectiveness and safety of pegvisomant: a systematic review and meta-analysis of observational longitudinal studies	ENDOCRINE	2019	DOI：10.1007/s12020-018-1729-7
345	Portale,AnthonyA. Carpenter,ThomasO. Brandi,MariaLuisa Briot,Karine IlCheongs,Hae Cohen-Solal,Martine Crowley,Rachel DeBeur,SuzanneJan Eastell,Richard Imanishi,Yasuo Imel,ErikA. Ing,Steven Ito,Nobuaki Javaid,Muhammad Kamenicky,Peter Keen,Richard Kubota,Takuo Lachmann,Robin Perwad,Farzana Pitukcheewanont,Pisit Ralston,StuartH. Takeuchi,Yasuhiro Tanaka,Hiroyuki Weber,ThomasJ. Yoo,Han-Wook Zhang,Lin…	Continued Beneficial Effects of Burosumab in Adults with X-Linked Hypophosphatemia: Results from a 24-Week Treatment Continuation Period After a 24-Week Double-Blind Placebo-Controlled Period	CALCIFIED TISSUE INTERNATIONAL	2019	DOI：10.1007/s00223-019-00568-3
346	Vanwonterghem,Yuran Shadid,Samyah	Simvastatin-induced erythromelalgia: less is more	ACTA CLINICA BELGICA	2019	DOI：10.1080/17843286.2019.1640929
347	Fujiwara,Satoru Mimura,Naoya Yoshimura,Hajime Fujimoto,Daichi Ito,Munehiro Mori,Ryobu Ito,Jiro Tomii,Keisuke Kawamoto,Michi Kohara,Nobuo	Elevated Adenosine Deaminase Levels in the Cerebrospinal Fluid in Immune Checkpoint Inhibitor-induced Autoimmune Encephalitis	INTERNAL MEDICINE	2019	DOI： 10.2169/internalmedicine.2537-18
348	Tajiri,Kazuko Ieda,Masaki	Cardiac Complications in Immune Checkpoint Inhibition Therapy	FRONTIERS IN CARDIOVASCULAR MEDICINE	2019	DOI：10.3389/fcvm.2019.00003
349	Zhong,Han Wang,Ling Gu,Zhi-Chun Cui,Min Liu,Xiao-Yan Pang,Xiao-Yun	Minimal change disease induced by tiopronin: a rare case report and a review of the literature	ANNALS OF TRANSLATIONAL MEDICINE	2019	DOI：10.21037/atm.2019.07.42
350	Schoenfeld,SaraR. Aronow,MaryE. Leaf,RebeccaKarp Dougan,Michael Reynolds,KerryL.	Diagnosis and Management of Rare Immune-Related Adverse Events	ONCOLOGIST	2019	DOI：10.1634/theoncologist.2019-0083
351	Fremont,Felix Pelissier-Suarez,Cyrielle Fournie,Pierre Porterie,Marie Thevenin,Anais Astudillo,Leonardo Paricaud,Kim Gualino,Vincent Soler,Vincent Pugnet,Gregory	Clinical Characteristics and Outcomes of Ocular Cicatricial Pemphigoid: A Cohort Study and Literature Review	CORNEA	2019	DOI：10.1097/ICO.0000000000002080
352	Lammer,Judith Hein,Ruediger Roenneberg,Sophie Biedermann,Tilo Volz,Thomas	Drug-induced Linear IgA Bullous Dermatosis: A Case Report and Review of the Literature	ACTA DERMATO-VENEREOLOGICA	2019	DOI：10.2340/00015555-3154
353	Sanchez-Manubens,Judith Iglesias,Estibaliz Anton,Jordi	Canakinumab for the treatment of hyperimmunoglobulin D syndrome	EXPERT REVIEW OF CLINICAL IMMUNOLOGY	2019	DOI：10.1080/1744666X.2019.1571410
354	Huebner,Franziska Langan,EwanA. Recke,Andreas	Lichen Planus Pemphigoides: From Lichenoid Inflammation to Autoantibody-Mediated Blistering	FRONTIERS IN IMMUNOLOGY	2019	DOI：10.3389/fimmu.2019.01389
355	Pinter,Andreas Wilsmann-Theis,Dagmar Peitsch,WiebkeK. Moessner,Rotraut	Interleukin-17 receptor A blockade with brodalumab in palmoplantar pustular psoriasis: Report on four cases	JOURNAL OF DERMATOLOGY	2019	DOI： 10.1111/1346-8138.14815
356	Levene,Michelle Bain,MurrayD. Moran,NicholasF. Nirmalananthan,Niranjanan Poulton,Joanna Scarpelli,Mauro Filosto,Massimiliano Mandel,Hanna MacKinnon,AndrewD. Fairbanks,Lynette Pacitti,Dario Bax,BridgetE.	Safety and Efficacy of Erythrocyte Encapsulated Thymidine Phosphorylase in Mitochondrial Neurogastrointestinal Encephalomyopathy	JOURNAL OF CLINICAL MEDICINE	2019	DOI：10.3390/jcm8040457
357	Boxer,AdamL. Qureshi,Irfan Ahlijanian,Michael Grundman,Michael Golbe,Lawrence,I Litvan,Irene Honig,LawrenceS. Tuite,Paul McFarland,NikolausR. O'Suilleabhain,Padraig Xie,Tao Tirucherai,GiridharS. Bechtold,Clifford Bordelon,Yvette Geldmacher,DavidS. Grossman,Murray Isaacson,Stuart Zesiewicz,Theresa Olsson,Tina Muralidharan,KumarKandadi Graham,DanielleL. O'Gorman,John Haeberlein,SamanthaBudd Dam,Tien	Safety of the tau-directed monoclonal antibody BIIB092 in progressive supranuclear palsy: a randomised, placebo-controlled, multiple ascending dose phase 1b trial	LANCET NEUROLOGY	2019	DOI：10.1016/S1474-4422(19)30139-5
358	Bi,Youwei Liu,Jiang Wang,Jie Epps,RoselynE. Kettl,David Marcus,Kendall Seo,Shirley Zhu,Hao Wang,Yaning	Model-Informed Drug Development Approach Supporting Approval of Adalimumab (HUMIRA) in Adolescent Patients with Hidradenitis Suppurativa: a Regulatory Perspective	AAPS JOURNAL	2019	DOI：10.1208/s12248-019-0363-5
359	Toulmonde,Maud Pulido,Marina Ray-Coquard,Isabelle Andre,Thierry Isambert,Nicolas Chevreau,Christine Penel,Nicolas Bompas,Emmanuelle Saada,Esma Bertucci,Francois Lebbe,Celeste LeCesne,Axel Soulie,Patrick Piperno-Neumann,Sophie Sweet,Stephen Cecchi,Fabiola Hembrough,Todd Bellera,Carine Kind,Michele Crombe,Amandine Lucchesi,Carlo LeLoarer,Francois Blay,Jean-Yves Italiano,Antoine	Pazopanib or methotrexate-vinblastine combination chemotherapy in adult patients with progressive desmoid tumours (DESMOPAZ): a non-comparative, randomised, open-label, multicentre, phase 2 study	LANCET ONCOLOGY	2019	DOI：10.1016/S1470-2045(19)30276-1
360	Portales-Castillo,Ignacio Kroshinksy,Daniela Malhotra,CindyK. Culber-Costley,Roberta Cozzolino,MarioGennaro Karparis,Shelly Halasz,CharlesL. Goverman,Jeremy Manley,HaroldJ. Malhotra,Rajeev Nigwekar,SagarU.	Calciphylaxis-as a drug induced adverse event	EXPERT OPINION ON DRUG SAFETY	2019	DOI：10.1080/14740338.2019.1559813
361	Jeong,GwangHun Lee,KeumHwa Lee,I.Re Oh,JiHyun Kim,DongWook Shin,JaeWon Kronbichler,Andreas Eisenhut,Michael vanderVliet,HansJ. Abdel-Rahman,Omar Stubbs,Brendon Solmi,Marco Veronese,Nicola Dragioti,Elena Koyanagi,Ai Radua,Joaquim Shin,JaeIl	Incidence of Capillary Leak Syndrome as an Adverse Effect of Drugs in Cancer Patients: A Systematic Review and Meta-Analysis	JOURNAL OF CLINICAL MEDICINE	2019	DOI：10.3390/jcm8020143
362	Matos,Cristiano Weits,Gerda vanHunsel,Florence	The Role of European Patient Organizations in Pharmacovigilance	DRUG SAFETY	2019	DOI： 10.1007/s40264-018-0748-x
363	Kassai,Behrouz Bouye,Philippe Gilbert-Dussardier,Brigitte Godart,Francois Thambo,Jean-Benoit Rossi,Massimiliano Cochat,Pierre Chirossel,Pierre Luong,Stephane Serusclat,Andre Canterino,Isabelle Mercier,Catherine Rabilloud,Muriel Pivot,Christine Pirot,Fabrice Ginhoux,Tiphanie Coopman,Stephanie Grenet,Guillaume Gueyffier,Francois Di-Fillippo,Sylvie Bertholet-Thomas,Aurelia	Minoxidil versus placebo in the treatment of arterial wall hypertrophy in children with Williams Beuren Syndrome: a randomized controlled trial	BMC PEDIATRICS	2019	DOI：10.1186/s12887-019-1544-1
364	Sugano,Teppei Seike,Masahiro Funasaka,Yoko Yoshida,Mai Takayama,Ryoko Okamura,Ken Nakanishi,Asuka Tanaka,Toru Takeuchi,Susumu Noro,Rintaro Minegishi,Yuji Kubota,Kaoru Saeki,Hidehisa Gemma,Akihiko	Intralymphatic histiocytosis in a patient with lung adenocarcinoma treated with pembrolizumab: a case report	JOURNAL FOR IMMUNOTHERAPY OF CANCER	2019	DOI：10.1186/s40425-019-0534-z
365	Brancatella,Alessandro Viola,Nicola Brogioni,Sandra Montanelli,Lucia Sardella,Chiara Vitti,Paolo Marcocci,Claudio Lupi,Isabella Latrofa,Francesco	Graves' Disease Induced by Immune Checkpoint Inhibitors: A Case Report and Review of the Literature	EUROPEAN THYROID JOURNAL	2019	DOI：10.1159/000501824
366	Solak,SezgiSarikaya Ficicioglu,Sezin	Cephalosporin-induced linear IgA dermatosis in a child: Case report and literature review	DERMATOLOGIC THERAPY	2019	DOI：10.1111/dth.12927
367	Falcao,CamilaKruschewsky SimoesCabral,MarinaCampos Mota,JoseMauricio Arbache,SamiaTrigo Costa-Riquetto,AlineDantas BorgesMuniz,DavidQueiroz Cury-Martins,Jade Almeida,MadsonQ. Kaczemorska,PriscillaCukier Nery,Marcia Teles,MilenaGurgel	Acquired Lipodystrophy Associated With Nivolumab in a Patient With Advanced Renal Cell Carcinoma	JOURNAL OF CLINICAL ENDOCRINOLOGY & METABOLISM	2019	DOI：10.1210/jc.2018-02221
368	Ohsawa,Yutaka Hagiwara,Hiroki Nishimatsu,Shin-ichiro Hirakawa,Akihiro Kamimura,Naomi Ohtsubo,Hideaki Fukai,Yuta Murakami,Tatsufumi Koga,Yasutoshi Goto,Yu-ichi Ohta,Shigeo Sunada,Yoshihide Onoue,H. Kaida,K. Sato,K. Uchiyama,T. Ueda,A. Mutoh,T. Nakamura,M. Nishida,K. Funakawa,I. Ogawa,A. Nakata,R. Shiraishi,H. Tsujino,A. Takahashi,T. Matsumoto,M.	Taurine supplementation for prevention of stroke-like episodes in MELAS: a multicentre, open-label, 52-week phase III trial	JOURNAL OF NEUROLOGY NEUROSURGERY AND PSYCHIATRY	2019	DOI：10.1136/jnnp-2018-317964
369	Fischer,M.Dominik Ochakovski,G.Alex Beier,Benjamin Seitz,ImmanuelP. Vaheb,Yousof Kortuem,Constanze Reichel,FelixF.L. Kuehlewein,Laura Kahle,NadineA. Peters,Tobias Girach,Aniz Zrenner,Eberhart Ueffing,Marius MacLaren,RobertE. Bartz-Schmidt,KarlUlrich Wilhelm,Barbara	Efficacy and Safety of Retinal Gene Therapy Using Adeno-Associated Virus Vector for Patients With Choroideremia A Randomized Clinical Trial	JAMA OPHTHALMOLOGY	2019	DOI：10.1001/jamaophthalmol.2019.3278
370	Braat,AJAT Ahmadzadehfar,H Kappadath,SC Stothers,CL Frilling,A Deroose,CM Flamen,P Brown,DB Sze,DY Mahvash,A Lam,MGEH	Radioembolization with Y-90 Resin Microspheres of Neuroendocrine Liver Metastases After Initial Peptide Receptor Radionuclide Therapy	CARDIOVASCULAR AND INTERVENTIONAL RADIOLOGY	2019	DOI：10.1007/s00270-019-02350-2
371	Alsaadi,Dana Shah,NeilJ. Charabaty,Aline Atkins,MichaelB.	A case of checkpoint inhibitor-induced celiac disease	JOURNAL FOR IMMUNOTHERAPY OF CANCER	2019	DOI：10.1186/s40425-019-0694-x
372	Hu,Siqi Wu,Xiuxiu Xu,Wenshuai Tian,Xinlun Yang,Yanli Wang,Shao-Ting Liu,Song Xu,Xingxiang Xu,Kai-Feng	Long-term efficacy and safety of sirolimus therapy in patients with lymphangioleiomyomatosis	ORPHANET JOURNAL OF RARE DISEASES	2019	DOI： 10.1186/s13023-019-1178-2
373	Jehl,Alexandre Cugnet-Anceau,Christine Vigouroux,Corinne Legeay,AnneL. Dalle,Stephane Harou,Olivier Marchand,Lucien Lascols,Olivier Caussy,Cyrielle Thivolet,Charles Laville,Martine Disse,Emmanuel	Acquired Generalized Lipodystrophy: A New Cause of Anti-PD-1 Immune-Related Diabetes	DIABETES CARE	2019	DOI：10.2337/dc18-2535
374	Xie,Jingmei Wan,Ning Liang,Zhuoru Zhang,Tiantian Jiang,Jie	Ixazomib - the first oral proteasome inhibitor	LEUKEMIA & LYMPHOMA	2019	DOI： 10.1080/10428194.2018.1523398
375	Sardella,Marco Lungu,Calin	Evaluation of quantitative signal detection in EudraVigilance for orphan drugs: possible risk of false negatives	THERAPEUTIC ADVANCES IN DRUG SAFETY	2019	DOI：10.1177/2042098619882819
376	Shepshelovich,Daniel Tibau,Ariadna Goldvaser,Hadar Ocana,Alberto Seruga,Bostjan Amir,Eitan	Postmarketing Safety-Related Modifications of Drugs Approved by the US Food and Drug Administration Between 1999 and 2014 Without Randomized Controlled Trials	MAYO CLINIC PROCEEDINGS	2019	DOI：10.1016/j.mayocp.2018.07.027
377	Kunzmann,S Ngyuen,T Stahl,A Walf,JM Nentwich,MM Speer,CP Ruf,K	Necrotizing enterocolitis after intravitreal bevacizumab in an infant with Incontinentia Pigmenti - a case report	BMC PEDIATRICS	2019	DOI： 10.1186/s12887-019-1732-z
378	Yazu,Hiroyuki Shimizu,Eisuke Aketa,Naohiko Dogru,Murat Okada,Naoko Fukagawa,Kazumi Fujishima,Hiroshi	The efficacy of 0.1% tacrolimus ophthalmic suspension in the treatment of severe atopic keratoconjunctivitis	ANNALS OF ALLERGY ASTHMA & IMMUNOLOGY	2019	DOI： 10.1016/j.anai.2019.01.004
379	Hihara,Kosuke Sato,Hiroki Okamoto,Isaku Katsube,Yasuaki Maruyama,Ryo Tomioka,Ryota Tanaka,Hideki Tsukahara,Kiyoaki	Pituitary-adrenal dysfunction caused by nivolumab for head and neck cancer	AURIS NASUS LARYNX	2019	DOI：10.1016/j.anl.2019.02.005
380	Jo,Eun-Jung Lee,Seung-Eun Park,Hye-Kyung	Clinical characteristics of exogenous progestogen hypersensitivity	ASIAN PACIFIC JOURNAL OF ALLERGY AND IMMUNOLOGY	2019	DOI：10.12932/AP-291217-0227
381	Elmi,AbdulkadirA. Wynne,Karen Cheng,IekL. Eleftheriou,Despina Lachmann,HelenJ. Hawkins,PhilipN. Brogan,Paul	Retrospective case series describing the efficacy, safety and cost-effectiveness of a vial-sharing programme for canakinumab treatment for paediatric patients with cryopyrin-associated periodic syndrome	PEDIATRIC RHEUMATOLOGY	2019	DOI：10.1186/s12969-019-0335-4
382	Casini,Alessandro deMoerloose,Philippe	Fibrinogen concentrates in hereditary fibrinogen disorders: Past, present and future	HAEMOPHILIA	2019	DOI：10.1111/hae.13876
383	Zhao,Shujuan Fan,Lei Feng,Jing Ma,Peizhi	Reversible black tongue: A little known side effect of imipenem/cilastatin and evidence for novel mode of action	JOURNAL OF CLINICAL PHARMACY AND THERAPEUTICS	2019	DOI： 10.1111/jcpt.13066
384	Changa,NievesMartinez Xie,Wanling Bilen,MehrnetAsim Dzimitrowicz,Hannah Burkart,Jarred Geynisman,DanielM. Balakrishnan,Archana Bowman,I.Alex Jain,Rohit Stadler,Walter Zakharia,Yousef Narayan,Vivek Beuselinck,Benoit McKay,RanaR. Tripathi,Abhishek Pachynski,Russell Hahn,AndrewW. Hsu,JoAnn Shah,SumitA. Lam,ElaineT. Rose,TracyL. Mega,AnthonyE. Vogelzang,Nicholas Harrison,MichaelR. Mortazavi,Amir Plim…	Cabozantinib in advanced non-clear-cell renal cell carcinoma: a multicentre, retrospective, cohort study	LANCET ONCOLOGY	2019	DOI： 10.1016/S1470-2045(18)30907-0
385	Sasa,Hiroaki Nagao,Munehiko Kino,Koichi	Safety and effectiveness of enzyme replacement therapy with agalsidase alfa in patients with Fabry disease: Post-marketing surveillance in Japan	MOLECULAR GENETICS AND METABOLISM	2019	DOI：10.1016/j.ymgme.2019.02.005
386	Cree,BruceA.C. Bennett,JeffreyL. Kim,HoJin Weinshenker,BrianG. Pittock,SeanJ. Wingerchuk,DeanM. Fujihara,Kazuo Paul,Friedemann Cutter,GaryR. Marignier,Romain Green,AriJ. Aktas,Orhan Hartung,Hans-Peter Lublin,FredD. Drappa,Jorn Barron,Gerard Madani,Soraya Ratchford,JohnN. She,Dewei Cimbora,Daniel Katz,Eliezer Shuey,Neil Milanov,Ivan Kaprelyan,Ara Tarnev,Ivaylo Haralanov,Lyubomir Carruthers,Robert …	Inebilizumab for the treatment of neuromyelitis optica spectrum disorder (N-MOmentum): a double-blind, randomised placebo-controlled phase 2/3 trial	LANCET	2019	DOI：10.1016/S0140-6736(19)31817-3
387	Revet,Alexis Montastruc,Francois Roussin,Anne Raynaud,Jean-Philippe Lapeyre-Mestre,Maryse ThiThuHaNguyen	Antidepressants and movement disorders: a postmarketing study in the world pharmacovigilance database	BMC PSYCHIATRY	2020	DOI：10.1186/s12888-020-02711-z
388	Ranganath,LakshminarayanR. Psarelli,EftychiaEirini Arnoux,Jean-Baptiste Braconi,Daniela Briggs,Michael Broijersen,Anders Loftus,Nadia Bygott,Helen Cox,TrevorF. Davison,AndrewS. Dillon,JaneP. Fisher,Michael FitzGerald,Richard Genovese,Federica Glasova,Helena Hall,AnthonyK. Hughes,AndrewT. Hughes,JulietteH. Imrich,Richard Jarvis,JonathanC. Khedr,Milad Laan,Dinny Sang,Kim-HanhLeQuan Luangrath,Emily …	Efficacy and safety of once-daily nitisinone for patients with alkaptonuria (SONIA 2): an international, multicentre, open-label, randomised controlled trial	LANCET DIABETES & ENDOCRINOLOGY	2020	DOI：
389	Betrains,A. Staels,F. Vanderschueren,S.	Efficacy and safety of canakinumab treatment in schnitzler syndrome: A systematic literature review	SEMINARS IN ARTHRITIS AND RHEUMATISM	2020	DOI：10.1016/j.semarthrit.2020.05.002
390	Daban,Mina Lacroix,Clemence Micallef,Joelle	Patients' organizations in rare diseases and involvement in drug information: Illustrations with LMC France, the French Association of Chronic Myeloid leukemia	THERAPIE	2020	DOI：10.10016/j.therap.2020.02.014
391	Xu,Wei-Dong Jiang,Hua-Yong Gao,Jun-Mao Du,Jun-Feng Chen,Gang Zhang,Fu-Li	Preliminary results on anal cancer by applying intensity modulated radiotherapy and synchronous capecitabine chemotherapy simultaneously	TRANSLATIONAL CANCER RESEARCH	2020	DOI：10.21037/tcr-19-2843
392	Harmark,Linda Weits,Gerda Meijer,Rietje Santoro,Federica Noren,G.Niklas vanHunsel,Florence	Communicating Adverse Drug Reaction Insights Through Patient Organizations: Experiences from a Pilot Study in the Netherlands	DRUG SAFETY	2020	DOI：10.1007/s40264-020-00932-5
393	Percik,Ruth Shlomai,Gadi Tirosh,Amir Tirosh,Amit Leibowitz-Amit,Raya Eshet,Yael Greenberg,Gahl Merlinsky,Alex Barhod,Ehud Steinberg-Silman,Yael Sella,Tal	Isolated autoimmune adrenocorticotropic hormone deficiency: From a rare disease to the dominant cause of adrenal insufficiency related to check point inhibitors	AUTOIMMUNITY REVIEWS	2020	DOI：10.1016/j.autrev.2019.102454
394	Lecomte,Elien Laureys,Guy Verbeke,Frederick Carrasco,CristinaDomingo VanEsbroeck,Marjan Huits,Ralph	A clinician's perspective on yellow fever vaccine-associated neurotropic disease	JOURNAL OF TRAVEL MEDICINE	2020	DOI：10.1093/jtm/taaa172
395	Terbuch,Angelika Tiu,Crescens MorenoCandilejo,Irene Scaranti,Mariana Curcean,Andra Bar,Dan Timon,MiriamEstevez Ameratunga,Malaka Ang,JooErn Ratoff,Jonathan Minchom,AnnaR. Banerji,Udai deBono,JohannS. Tunariu,Nina Lopez,JuanitaS.	Radiological Patterns of Drug-induced Interstitial Lung Disease (DILD) in Early-phase Oncology Clinical Trials	CLINICAL CANCER RESEARCH	2020	DOI： 10.1158/1078-0432.CCR-20-0454
396	Diaz,Nieves Juarez,Maria Cancrini,Caterina Heeg,Maximilian Soler-Palacin,Pere Payne,Andrew Johnston,Geoffrey,I Helmer,Eric Cain,Dionne Mann,Joanne Yuill,Daisy Conti,Francesca DiCesare,Silvia Ehl,Stephan Garcia-Prat,Marina Maccari,MariaElena Martin-Nalda,Andrea Martinez-Gallo,Monica Moshous,Despina Santilli,Veronica Semeraro,Michaela Simonetti,Alessandra Suarez,Felipe Cavazzana,Marina Kracker,Sven	Seletalisib for Activated PI3K delta Syndromes: Open-Label Phase lb and Extension Studies	JOURNAL OF IMMUNOLOGY	2020	DOI：10.4049/jimmunol.2000326
397	Pivonello,Rosario Fleseriu,Maria Newell-Price,John Bertagna,Xavier Findling,James Shimatsu,Akira Gu,Feng Auchus,Richard Leelawattana,Rattana Lee,EunJig Kim,JungHee Lacroix,Andre Laplanche,Audrey O'Connell,Paul Tauchmanova,Libuse Pedroncelli,AlbertoM. Biller,BeverlyM.K.	Efficacy and safety of osilodrostat in patients with Cushing's disease (LINC 3): a multicentre phase III study with a double-blind, randomised withdrawal phase	LANCET DIABETES & ENDOCRINOLOGY	2020	DOI：10.1016/S2213-8587(20)30240-0
398	DjambasKhayat,Claudia Lohade,Sunil D'Souza,Fulton Shamanur,LathaGowda Zekavat,OmidReza Kruzhkova,Irina Schwartz,Bruce Solomon,Cristina Knaub,Sigurd Peyvandi,Flora	Efficacy and safety of fibrinogen concentrate for on-demand treatment of bleeding and surgical prophylaxis in paediatric patients with congenital fibrinogen deficiency	HAEMOPHILIA	2020	DOI： 10.1111/hae.14230
399	Shimada,Kazuyuki Yamaguchi,Motoko Atsuta,Yoshiko Matsue,Kosei Sato,Keijiro Kusumoto,Shigeru Nagai,Hirokazu Takizawa,Jun Fukuhara,Noriko Nagafuji,Koji Miyazaki,Kana Ohtsuka,Eiichi Okamoto,Masataka Sugita,Yasumasa Uchida,Toshiki Kayukawa,Satoshi Wake,Atsushi Ennishi,Daisuke Kondo,Yukio Izumi,Tohru Kin,Yoshihiro Tsukasaki,Kunihiro Hashimoto,Daigo Yuge,Masaaki Yanagisawa,Atsumi Kuwatsuka,Yachiyo Shim…	Rituximab, cyclophosphamide, doxorubicin, vincristine, and prednisolone combined with high-dose methotrexate plus intrathecal chemotherapy for newly diagnosed intravascular large B-cell lymphoma (PRIMEUR-IVL): a multicentre, single-arm, phase 2 trial	LANCET ONCOLOGY	2020	DOI：10.1016/S1470-2045(20)30059-0
400	Polack,Benoit Trossaert,Marc Cousin,Mathias Baffert,Sandrine Pruvot,Alexandra Godard,Chloe	Cost-effectiveness of emicizumab vs bypassing agents in the prevention of bleeding episodes in haemophilia A patients with anti-FVIII inhibitors in France	HAEMOPHILIA	2020	DOI：10.1111/hae.14129
401	Xiao,Qingyang Zhou,Yitian Lauschke,VolkerM.	Ethnogeographic and inter-individual variability of human ABC transporters	HUMAN GENETICS	2020	DOI：10.1007/s00439-020-02150-6
402	Mimura,Yasuyuki Yahiro,Mana Masumoto,Miwa Fukui,Risako Okamoto,Rina Aichi,Makoto Mihara,Yuki Ueda,Takashi Takesue,Yoshio Ikawa,Kazuro Morikawa,Norifumi Kuragano,Takahiro	The pharmacokinetics of oral metronidazole in patients with metronidazole-induced encephalopathy undergoing maintenance hemodialysis	HEMODIALYSIS INTERNATIONAL	2020	DOI： 10.1111/hdi.12857
403	Prodinger,Christine Diem,Anja Ude-Schoder,Katherina Pinon-Hofbauer,Josefina Kitzmueller,Sophie Bauer,JohannW. Laimer,Martin	Profiling trial burden and patients' attitudes to improve clinical research in epidermolysis bullosa	ORPHANET JOURNAL OF RARE DISEASES	2020	DOI：10.1186/s13023-020-01443-3
404	Dupuis-Girod,Sophie Fargeton,Anne-Emmanuelle Grobost,Vincent Riviere,Sophie Beaudoin,Marjolaine Decullier,Evelyne Bernard,Lorraine Breant,Valentine Colombet,Bettina Philouze,Pierre Bailly,Sabine Faure,Frederic Hermann,Ruben	Efficacy and Safety of a 0.1% Tacrolimus Nasal Ointment as a Treatment for Epistaxis in Hereditary Hemorrhagic Telangiectasia: A Double-Blind, Randomized, Placebo-Controlled, Multicenter Trial	JOURNAL OF CLINICAL MEDICINE	2020	DOI：10.3390/jcm9051262
405	Javaheri,Shahrokh McKane,Scott	Transvenous phrenic nerve stimulation to treat idiopathic central sleep apnea	JOURNAL OF CLINICAL SLEEP MEDICINE	2020	DOI：10.5664/jcsm.8802
406	Blanc-Durand,Felix Lefeuvre-Plesse,Claudia Ray-Coquard,Isabelle Chaltiel,Dan Floquet,Anne Meriaux,Emeline Berton,Dominique Bello-Roufai,Diana Guillemet,Cecile Dupre,Pierre-Francois Faller,Emilie Alexandre,Jerome Hardy-Bressard,Anne-Claire Collard,Olivier Fabbro,Michel Provansal,Magali Kalbacher,Elsa Genestie,Catherine Pautier,Patricia	Dose-intensive regimen treatment for small-cell carcinoma of the ovary of hypercalcemic type (SCCOHT)	GYNECOLOGIC ONCOLOGY	2020	DOI： 10.1016/j.ygyno.2020.07.019
407	Franzen,MarcelleneH. LeRiger,MichelleM. Pellegrino,KaitlynP. Kugler,JaneA. Rizzo,WilliamB.	Sjogren-Larsson syndrome: Anesthetic considerations and practical recommendations	PEDIATRIC ANESTHESIA	2020	DOI：10.1111/pan.14034
408	Siu,JackyT.P. TrinaNguyen Turgeon,RickyD.	N-acetylcysteine for non-paracetamol (acetaminophen)-related acute liver failure	COCHRANE DATABASE OF SYSTEMATIC REVIEWS	2020	DOI：10.1002/14651858.CD012123.pub2
409	Bala,MalgorzataM. Malecka-Massalska,TeresaJ. Koperny,Magdalena Zajac,JoannaF. Jarczewski,JaroslawD. Szczeklik,Wojciech	Anti-cytokine targeted therapies for ANCA-associated vasculitis	COCHRANE DATABASE OF SYSTEMATIC REVIEWS	2020	DOI：10.1002/14651858.CD008333.pub2
410	Haynes,Dylan Strunck,JenniferL. Topham,ChristinaA. Ortega-Loayza,Alex Kent,Gail Cassidy,PamelaB. Hu,Ronghua Choate,Keith Wang,Zhiping Liu,Yuangang Greiling,TeriM.	Evaluation of Ixekizumab Treatment for Patients With Pityriasis Rubra Pilaris A Single-Arm Trial	JAMA DERMATOLOGY	2020	DOI： 10.1001/jamadermatol.2020.0932
411	Sandhu,Sunmeet Neema,Shekhar Vashisht,Deepak Venugopal,Ruby Sengupta,Prashant Radhakrishnan,Subramaniyan	Drug reaction with eosinophilia and systemic symptoms: A single center descriptive observational study	DERMATOLOGIC THERAPY	2020	DOI：10.1111/dth.14670
412	Saitoh,Yuji Aoshima,Yohei Mukai,Taiji Abe,Hiroki Ariga,Hajime Mori-Yoshimura,Madoka Okamoto,Tomoko Takahashi,Yuji	Riluzole-induced interstitial lung disease is a rare and potentially life-threatening adverse event successfully treated with high-dose steroid therapy: Case reports and review of the literature	JOURNAL OF THE NEUROLOGICAL SCIENCES	2020	DOI：10.1016/j.jns.2019.116650
413	Wang,Jing Wu,Qiang-Song Jiang,Ming-Bo Xu,Zhen-Hui	Two cases of disseminated BCG disease following vaccination in the same family: case reports and review of the literature in China	HUMAN VACCINES & IMMUNOTHERAPEUTICS	2020	DOI： 10.1080/21645515.2020.1819102
414	Francisco,Rita Pascoal,Carlota Marques-da-Silva,Dorinda Brasil,Sandra Pimentel-Santos,FernandoM. Altassan,Ruqaiah Jaeken,Jaak Grosso,AnaRita dosReisFerreira,Vanessa Videira,PaulaA.	New Insights into Immunological Involvement in Congenital Disorders of Glycosylation (CDG) from a People-Centric Approach	JOURNAL OF CLINICAL MEDICINE	2020	DOI： 10.3390/jcm9072092
415	Tanaka,Kazuki Adams,Brigitte Aris,AlvaroMadrid Fujita,Naoya Ogawa,Masayo Ortiz,Stephan Vallee,Marc Greenbaum,LarryA.	The long-acting C5 inhibitor, ravulizumab, is efficacious and safe in pediatric patients with atypical hemolytic uremic syndrome previously treated with eculizumab	PEDIATRIC NEPHROLOGY	2020	DOI：10.1007/s00467-020-04774-2
416	Finkel,RichardS. Day,JohnW. DeVivo,DarrylC. Kirschner,Janbernd Mercuri,Eugenio Muntoni,Francesco Shieh,PerryB. Tizzano,Eduardo Desguerre,Isabelle Quijano-Roy,Susana Saito,Kayoko Droege,Marcus Dabbous,Omar Khan,Farid Renault,Lydie Anderson,FrederickA. Servais,Laurent	RESTORE: A Prospective Multinational Registry of Patients with Genetically Confirmed Spinal Muscular Atrophy - Rationale and Study Design	JOURNAL OF NEUROMUSCULAR DISEASES	2020	DOI：10.3233/JND-190451
417	Chan,AdrienneY.L. Chan,VivienK.Y. Olsson,Sten Fan,Min Jit,Mark Gong,Mengchun Zhang,Shuyang Ge,Mengqin Pathadka,Swathi Chung,ClaudiaC.Y. Chung,BrianH.Y. Chui,CelineS.L. Chan,EstherW. Wong,GloriaH.Y. Lum,TerryY. Wong,IanC.K. Ip,Patrick Li,Xue	Access and Unmet Needs of Orphan Drugs in 194 Countries and 6 Areas: A Global Policy Review With Content Analysis	VALUE IN HEALTH	2020	DOI：10.1016/j.jval.2020.06.020
418	Eliadou,Elena Moleiro,Joana Ribaldone,DavideGiuseppe Astegiano,Marco Rothfuss,Katja Taxonera,Carlos Ghalim,Fahd Carbonnel,Franck Verstockt,Bram Festa,Stefano Maia,Luis Berrozpe,Ana Zagorowicz,Edyta Savarino,Edoardo Ellul,Pierre Vavricka,StephanR. Calvo,Marta Koutroubakis,Ioannis Hoentjen,Frank FernandezSalazar,Luis Callela,Francesca CanetePizarro,Fiorella Soufleris,Konstantinos Sonnenberg,Elena C…	Interstitial and Granulomatous Lung Disease in Inflammatory Bowel Disease Patients	JOURNAL OF CROHNS & COLITIS	2020	DOI：10.1093/ecco-jcc/jjz165
419	Mizuta,Haruki Nakano,Eiji Takahashi,Akira Koyama,Takafumi Namikawa,Kenjiro Yamazaki,Naoya	Hemophagocytic lymphohistiocytosis with advanced malignant melanoma accompanied by ipilimumab and nivolumab: A case report and literature review	DERMATOLOGIC THERAPY	2020	DOI：10.1111/dth.13321
420	Marhold,Maximilian Topakian,Thais Agis,Hermine Bartsch,Rupert Berghoff,AnnaS. Brodowicz,Thomas Fuereder,Thorsten Ilhan-Mutlu,Ayseguel Kiesewetter,Barbara Krainer,Michael Locker,GottfriedJ. Marosi,Christine Prager,Gerald Schmidinger,Manuela Thallinger,Christiane Zoechbauer-Mueller,Sabine Raderer,Markus Preusser,Matthias Lamm,Wolfgang	Thirteen-year analyses of medical oncology outpatient day clinic data: a changing field	ESMO OPEN	2020	DOI： 10.1136/esmoopen-2020-000880
421	Lu,JustinD. Mufti,Asfandyar Sachdeva,Muskaan Rahat,Shamina Lansang,RafaelPaolo Yeung,Jensen	Drugs associated with development of porokeratosis: A systematic review	DERMATOLOGIC THERAPY	2020	DOI：10.1111/dth.14560
422	Lasky,Joseph Teitel,Jerome Wang,Michael Dalton,Danielle Schmidt,DirkSteffen Brainsky,Andres	Fibrinogen concentrate for bleeding in patients with congenital fibrinogen deficiency: Observational study of efficacy and safety for prophylaxis and treatment	RESEARCH AND PRACTICE IN THROMBOSIS AND HAEMOSTASIS	2020	DOI： 10.1002/rth2.12433
423	Lapeyre-Mestre,Maryse	The challenges of pharmacoepidemiology of orphan drugs in rare diseases	THERAPIE	2020	DOI： 10.1016/j.therap.2020.02.013
424	Flynn,Robert Hedenmalm,Karin Murray-Thomas,Tarita Pacurariu,Alexandra Arlett,Peter Shepherd,Hilary Myles,Puja Kurz,Xavier	Ability of Primary Care Health Databases to Assess Medicinal Products Discussed by the European Union Pharmacovigilance Risk Assessment Committee	CLINICAL PHARMACOLOGY & THERAPEUTICS	2020	DOI：10.1002/cpt.1775
425	Ye,Ziqi Chen,Jie Chen,Ming Wu,Jiaying	Is the interstitial lung disease induced by trastuzumab? Case report and literature review	JOURNAL OF CLINICAL PHARMACY AND THERAPEUTICS	2020	DOI：10.1111/jcpt.13118
426	Hennermann,JuliaB. Guffon,Nathalie Cattaneo,Federica Ceravolo,Ferdinando Borgwardt,Line Lund,AllanM. Gil-Campos,Mercedes Tylki-Szymanska,Anna Muschol,NicoleM.	The SPARKLE registry: protocol for an international prospective cohort study in patients with alpha-mannosidosis		2020	DOI：10.1186/s13023-020-01549-8
427	Crossnohere,NorahL. Fischer,Ryan Crossley,Emily Vroom,Elizabeth Bridges,JohnF.P.	The evolution of patient-focused drug development and Duchenne muscular dystrophy	EXPERT REVIEW OF PHARMACOECONOMICS & OUTCOMES RESEARCH	2020	DOI：10.1080/14737167.2020.1734454
428	Horrigan,Joseph Gomes,TiagoBernardino Snape,Mike Nikolenko,Nikoletta McMorn,Alison Evans,Stuart Yaroshinsky,Alex DellaPasqua,Oscar Oosterholt,Sean Lochmuller,Hanns	A Phase 2 Study of AMO-02 (Tideglusib) in Congenital and Childhood-Onset Myotonic Dystrophy Type 1 (DM1)	PEDIATRIC NEUROLOGY	2020	DOI：10.1016/j.pediatrneurol.2020.08.001
429	Hodgkinson,VictoriaL. Oskoui,Maryam Lounsberry,Joshua M'Dahoma,Said Butler,Emily Campbell,Craig MacKenzie,Alex McMillan,HughJ. Simard,Louise Vajsar,Jiri Brais,Bernard Chapman,KristineM. Chrestian,Nicolas Crone,Meghan Dobrowolski,Peter Dojeiji,Susan Dowling,JamesJ. Dupre,Nicolas Genge,Angela Gonorazky,Hernan Hasal,Simona Izenberg,Aaron Johnston,Wendy Leung,Edward Lochmuller,Hanns Mah,JeanK. Marerr…	A National Spinal Muscular Atrophy Registry for Real-World Evidence	CANADIAN JOURNAL OF NEUROLOGICAL SCIENCES	2020	DOI：10.1017/cjn.2020.111
430	Wang,RaymondY. daSilvaFranco,JoseFrancisco Lopez-Valdez,Jaime Martins,Esmeralda Sutton,VernonReid Whitley,ChesterB. Zhang,Lin Cimms,Tricia Marsden,Deborah Jurecka,Agnieszka Harmatz,Paul	The long-term safety and efficacy of vestronidase alfa, rhGUS enzyme replacement therapy, in subjects with mucopolysaccharidosis VII	MOLECULAR GENETICS AND METABOLISM	2020	DOI：10.1016/j.ymgme.2020.01.003
431	Willame,Corinne Gadroen,Kartini Bramer,Wichor Weibel,Daniel Sturkenboom,Miriam	Systematic Review and Meta-analysis of Postlicensure Observational Studies on Human Papillomavirus Vaccination and Autoimmune and Other Rare Adverse Events	PEDIATRIC INFECTIOUS DISEASE JOURNAL	2020	DOI： 10.1097/INF.0000000000002569
432	Ghisoni,Eleonora Marandino,Laura Lombardi,Pasquale Bonzano,Alessandro Becco,Paolo Aglietta,Massimo Fizzotti,Marco Gay,Francesca Scalabrini,DeliaRota	Safe Use of Carfilzomib in a Patient with Multiple Myeloma and Intermittent Type 1 Brugada ECG Pattern: A Case Report	ACTA HAEMATOLOGICA	2020	DOI：10.1159/000502538
433	Li,Shuang Yang,Junyi	Pitolisant for treating patients with narcolepsy	EXPERT REVIEW OF CLINICAL PHARMACOLOGY	2020	DOI： 10.1080/17512433.2020.1714435
434	Bak,Haein Kim,Hayeon Lee,Sieun Lee,Yoonseok Bang,Soo-Min Lee,Young-Sun	A Case of Vanishing Bile Duct Syndrome after Drug-Induced Liver Injury Caused by Pelubiprofen	YONSEI MEDICAL JOURNAL	2020	DOI：10.3349/ymj.2020.61.12.1060
435	Mori,Francesca Barni,Simona Saretta,Francesca Castagnoli,Riccardo Arasi,Stefania Mastrorilli,Carla Pecoraro,Luca Liotti,Lucia Caminiti,Lucia Giovannini,Mattia Novembre,Elio	Epidemiology of rare allergic diseases in children	PEDIATRIC ALLERGY AND IMMUNOLOGY	2020	DOI：10.1111/pai.13359
436	Lacroix,Clmence Mallaret,Michel Jonville-Bera,Annie-Pierre	Pharmacovigilance and drug -induced rare diseases: Strengths of the French Network of Regional Pharmacovigilance Centres	THERAPIE	2020	DOI： 10.1016/j.therap.2020.02.012
437	Shirai,Ryota Tomizawa,Daisuke Okamoto,Reiko Matsumoto,Kimikazu Miyazaki,Osamu	Magnetic Resonance Imaging Findings of All-Trans Retinoic Acid-induced Pseudotumor Cerebri in a Child With Acute Promyelocytic Leukemia	JOURNAL OF PEDIATRIC HEMATOLOGY ONCOLOGY	2020	DOI：10.1097/MPH.0000000000001610
438	Duarte,GoncaloS. Rodrigues,FilipeB. Castelao,Mafalda Marques,RaquelE. Ferreira,Joaquim Sampaio,Cristina Moore,AustenP. Costa,Joao	Botutinurn toxin type A therapy for hernifaciat spasm	COCHRANE DATABASE OF SYSTEMATIC REVIEWS	2020	DOI：10.1002/14651858.CD004899.pub3
439	Meissner,WassiliosG. Pavy-LeTraon,Anne Foubert-Samier,Alexandra Galabova,Gergana Galitzky,Monique Kutzelnigg,Alexandra Laurens,Brice Luehrs,Petra Medori,Rossella Peran,Patrice Sabatini,Umberto Vergnet,Sylvain Volc,Dieter Poewe,Werner Schneeberger,Achim Staffler,Guenther Rascol,Olivier	A Phase 1 Randomized Trial of Specific Active alpha-SynucleinImmunotherapiesPD01AandPD03Ain Multiple System Atrophy	MOVEMENT DISORDERS	2020	DOI：10.1002/mds.28218
440	Czarnecka,AnnaM. Rutkowski,Piotr	An update on the safety of nivolumab for the treatment of advanced melanoma	EXPERT OPINION ON DRUG SAFETY	2020	DOI： 10.1080/14740338.2020.1757068
441	Gadelha,Monica Bex,Marie Colao,Annamaria Garcia,ElierMitsaelPedroza Poiana,Catalina Jimenez-Sanchez,Marisela Yener,Serkan Mukherjee,Rishav Bartalotta,Amy Maamari,Ricardo Raverot,Gerald	Evaluation of the Efficacy and Safety of Switching to Pasireotide in Patients With Acromegaly Inadequately Controlled With First-Generation Somatostatin Analog	FRONTIERS IN ENDOCRINOLOGY	2020	DOI：10.3389/fendo.2019.00931
442	Taveira-DaSilva,AngeloM. Johnson,SimonR. Julien-Williams,Patricia Johnson,Jan Stylianou,Mario Moss,Joel	Pregnancy in lymphangioleiomyomatosis: clinical and lung function outcomes in two national cohorts	THORAX	2020	DOI： 10.1136/thoraxjnl-2020-214987
443	Coureau,Michelle Meert,Anne-Pascale Berghmans,Thierry Grigoriu,Bogdan	Efficacy and Toxicity of Immune -Checkpoint Inhibitors in Patients With Preexisting Autoimmune Disorders	FRONTIERS IN MEDICINE	2020	DOI：10.3389/fmed.2020.00137
444	Liu,Yan Zhang,Bingjie Ma,Jie Wang,Haiyun Fan,Xiaohong Zheng,Ke Chen,Limeng Li,Xuewang Qin,Yan Li,Li Li,Xuemei	Double-filtration plasmapheresis combined with immunosuppressive treatment for severe pemphigus: 10 years' experience of a single center in China	JOURNAL OF CLINICAL APHERESIS	2020	DOI： 10.1002/jca.21829
445	Wang,Qi Luo,Mengqi Xiang,Bo Chen,Siyuan Ji,Yi	The efficacy and safety of pharmacological treatments for lymphangioleiomyomatosis	RESPIRATORY RESEARCH	2020	DOI：10.1186/s12931-020-1316-3
446	Sanchis-Borja,Mateo Ricordel,Charles Chiappa,AnneMarie Hureaux,Jose Odier,Luc Jeannin,Gaelle Descourt,Renaud Gervais,Radj Monnet,Isabelle Auliac,Jean-Bernard Chouaid,Christos	Encephalitis related to immunotherapy for lung cancer: Analysis of a multicenter cohort	LUNG CANCER	2020	DOI：10.1016/j.lungcan.2020.03.006
447	Cybulska-Stopa,Bozena Kaminska-Winciorek,Grazyna Dyduch,Grzegorz	Immune-related adverse events in a patient with eosinophilic enteritis treated with immune checkpoint inhibitors (anti-PD-1)	MELANOMA RESEARCH	2020	DOI：10.1097/CMR.0000000000000693
448	Fan,Siyuan Ren,Haitao Zhao,Luo Yin,Jian Feng,Guodong Wang,Jiawei Guan,Hongzh	Neurological immune-related adverse events associated with immune checkpoint inhibitors: A review of the literature	ASIA-PACIFIC JOURNAL OF CLINICAL ONCOLOGY	2020	DOI： 10.1111/ajco.13375
449	Kowdley,Kris,V Vuppalanchi,Raj Levy,Cynthia Floreani,Annarosa Andreone,Pietro LaRusso,NicholasF. Shrestha,Roshan Trotter,James Goldberg,David Rushbrook,Simon Hirschfield,GideonM. Schiano,Thomas Jin,Yuying Pencek,Richard MacConell,Leigh Shapiro,David Bowlus,ChristopherL.	A randomized, placebo-controlled, phase II study of obeticholic acid for primary sclerosing cholangitis	JOURNAL OF HEPATOLOGY	2020	DOI： 10.1016/j.jhep.2020.02.033
450	Gafter-Gvili,Anat Tibau,Ariadna Raanani,Pia Shepshelovich,Daniel	Safety-Related Postmarketing Modifications of Drugs for Hematological Malignancies	ACTA HAEMATOLOGICA	2020	DOI：10.1159/000500229
451	Long,Wei-Guang Cai,Bin Deng,Jian-Ming Liu,Yang Wang,Wen-Jie Luo,Juan	Chemical pleurodesis and somatostatin in treating spontaneous chylothorax in pediatric patients: a retrospective analysis and review of the literature	TRANSLATIONAL PEDIATRICS	2020	DOI：10.21037/tp-20-199
452	Papadouli,Irene Mueller-Berghaus,Jan Beuneu,Claire Ali,Sahra Hofner,Benjamin Petavy,Frank Tzogani,Kyriaki Miermont,Anne Norga,Koenraad Kholmanskikh,Olga Leest,Tim Schuessler-Lenz,Martina Salmonson,Tomas Gisselbrecht,Christian Garcia,JordiLlinares Pignatti,Francesco	EMA Review of Axicabtagene Ciloleucel (Yescarta) for the Treatment of Diffuse Large B-Cell Lymphoma	ONCOLOGIST	2020	DOI： 10.1634/theoncologist.2019-0646
453	Matos,Cristiano vanHunsel,Florence TavaresRibeiro,Rogerio DoDulce,NascimentoO. Raposo,JoaoFilipe	Diabetes patient's pharmacovigilance knowledge and risk perception: the influence of being part of a patient organisation	THERAPEUTIC ADVANCES IN DRUG SAFETY	2020	DOI：10.1177/2042098620953935
454	Sato,Jun Satouchi,Miyako Itoh,Shoichi Okuma,Yusuke Niho,Seiji Mizugaki,Hidenori Murakami,Haruyasu Fujisaka,Yasuhito Kozuki,Toshiyuki Nakamura,Kenichi Nagasaka,Yukari Kawasaki,Mamiko Yamada,Tomoaki Machida,Ryunosuke Kuchiba,Aya Ohe,Yuichiro Yamamoto,Noboru	Lenvatinib in patients with advanced or metastatic thymic carcinoma (REMORA): a multicentre, phase 2 trial	LANCET ONCOLOGY	2020	DOI：
455	Luo,Youyou Cheng,Qi Fang,Youhong Yu,Jindan Lou,Jingan Chen,Jie	Infliximab Therapy in Very Early Onset Crohn's Disease: Real-World Experience in China	DIGESTIVE DISEASES AND SCIENCES	2020	DOI：10.1007/s10620-020-06699-0
456	Gauckler,Philipp Shin,JaeIl Alberici,Federico Audard,Vincent Bruchfeld,Annette Busch,Martin Cheung,CheeKay Crnogorac,Matija Delbarba,Elisa Eller,Kathrin Faguer,Stanislas Galesic,Kresimir Griffin,Sian Hruskova,Zdenka Jeyabalan,Anushya Karras,Alexandre King,Catherine Kohli,HarbirSingh Maas,Rutger Mayer,Gert Moiseev,Sergey Muto,Masahiro Odler,Balazs Pepper,RuthJ. Quintana,LuisF. Radhakrishnan,Jai Ra…	Rituximab in adult minimal change disease and focal segmental glomerulosclerosis - What is known and what is still unknown?	AUTOIMMUNITY REVIEWS	2020	DOI：10.1016/j.autrev.2020.102671
457	Venetsanopoulou,AlikiI. Markatseli,TheodoraE. Iliou,Chrisoula Tziortzioti,Zoi Argyropoulou,MariaI. Drosos,AlexandrosA. Voulgari,ParaskeviV.	Pleural effusion in psoriatic arthritis patients: a case series and review of the literature	CLINICAL RHEUMATOLOGY	2021	DOI： 10.1007/s10067-021-05712-9
458	Kleiber,Niina Gariepy-Assal,Laurence Coulombe,Jerome Marcoux,Simon Essouri,Sandrine McCuaig,Catherine Powell,Julie Soulez,Gilles Dubois,Josee	Off-Label Use and Safety of Drug Use in Vascular Anomalies	DERMATOLOGY	2021	DOI：10.1159/000515980
459	Schoser,Benedikt Roberts,Mark Byrne,BarryJ. Sitaraman,Sheela Jiang,Hai Laforet,Pascal Toscano,Antonio Castelli,Jeff Diaz-Manera,Jordi Goldman,Mitchell VanderPloeg,AnsT. Bratkovic,Drago Kuchipudi,Srilakshmi Mozaffar,Tahseen Kishnani,PriyaS.	Safety and efficacy of cipaglucosidase alfa plus miglustat versus alglucosidase alfa plus placebo in late-onset Pompe disease (PROPEL): an international, randomised, double-blind, parallel-group, phase 3 trial	LANCET NEUROLOGY	2021	DOI：10.1016/S1474-4422(21)00331-8
460	Proteau-Lemieux,Melodie Lacroix,Angelina Galarneau,Luc Corbin,Francois Lepage,Jean-Francois Caku,Artuela	The safety and efficacy of metformin in fragile X syndrome: An open-label study	PROGRESS IN NEURO-PSYCHOPHARMACOLOGY & BIOLOGICAL PSYCHIATRY	2021	DOI：10.1016/j.pnpbp.2021.110307
461	Wieting,Jelte Deest,Maximilian Bleich,Stefan Frieling,Helge Eberlein,Christian	N-Acetylcysteine provides limited efficacy as treatment option for skin picking in Prader-Willi syndrome	AMERICAN JOURNAL OF MEDICAL GENETICS PART A	2021	DOI： 10.1002/ajmg.a.62589
462	Mezei,Gabriella Illes,Arpad Batar,Peter	Practical management of side effects of tyrosine kinase inhibitor therapy in chronic myeloid leukemia	ORVOSI HETILAP	2021	DOI： 10.1556/650.2021.32177
463	Guptill,JT Raja,SM Juel,VC Walter,EB Cohen-Wolkowiez,M Hill,H Sendra,E Hauser,B Jackson,P Swamy,GK	Safety, Tolerability, and Pharmacokinetics of NTM-1632, a Novel Mixture of Three Monoclonal Antibodies against Botulinum Toxin B	ANTIMICROBIAL AGENTS AND CHEMOTHERAPY	2021	DOI：10.1128/AAC.02329-20
464	Ross,CecilReuben Subramanian,Sitalakshmi Navarro-Puerto,Jordi Subramanian,Kannan Kalappanavar,NijalingappaK. Khayat,ClaudiaDjambas Acharya,SuchitraS. Peyvandi,Flora Rucker,Karen Liang,Wei Vilardell,David Trimm,Sabile Ayguasanosa,Jaume	Pharmacokinetics, surrogate efficacy and safety evaluations of a new human plasma-derived fibrinogen concentrate (FIB Grifols) in adult patients with congenital afibrinogenemia	THROMBOSIS RESEARCH	2021	DOI：10.1016/j.thromres.2020.12.026
465	Jonker,CarlaJ. deVries,SietaT. vandenBerg,H.Marijke McGettigan,Patricia Hoes,ArnoW. Mol,PeterG.M.	Capturing Data in Rare Disease Registries to Support Regulatory Decision Making: A Survey Study Among Industry and Other Stakeholders	DRUG SAFETY	2021	DOI：10.1007/s40264-021-01081-z
466	Frishberg,Yaacov Deschenes,Georges Groothoff,JaapW. Hulton,Sally-Anne Magen,Daniella Harambat,Jerome van'tHoff,WilliamG. Lorch,Ulrike Milliner,DawnS. Lieske,JohnC. Haslett,Patrick Garg,PushkalP. Vaishnaw,AkshayK. Talamudupula,Sandeep Lu,Jiandong Habtemariam,BahruA. Erbe,David,V McGregor,TracyL. Cochat,Pierre	Phase 1/2 Study of Lumasiran for Treatment of Primary Hyperoxaluria Type 1 A Placebo-Controlled Randomized Clinical Trial	CLINICAL JOURNAL OF THE AMERICAN SOCIETY OF NEPHROLOGY	2021	DOI：10.2215/CJN.14730920
467	Verma,Susama Lim,Jungjae Buscemi-Kimmins,Teaghen Brose,StevenW.	Isolated pulmonary recovery in a veteran with late stage bulbar ALS following edaravone treatment and cessation	JOURNAL OF SPINAL CORD MEDICINE	2021	DOI：10.1080/10790268.2021.1943249
468	Bastard,Paul Michailidis,Eleftherios Hoffmann,Hans-Heinrich Chbihi,Marwa LeVoyer,Tom Rosain,Jeremie Philippot,Quentin Seeleuthner,Yoann Gervais,Adrian Materna,Marie NunesdeOliveira,PatriciaMouta Maia,MariadeLourdesS. AnoBom,AnaPaulaDinis Azamor,Tamiris daConceicao,DeborahAraujo Goudouris,Ekaterini Homma,Akira Slesak,Gunther Schaefer,Johannes Pulendran,Bali Miller,JosephD. Huits,Ralph Yang,Rui Ros…	Auto-antibodies to type I IFNs can underlie adverse reactions to yellow fever live attenuated vaccine	JOURNAL OF EXPERIMENTAL MEDICINE	2021	DOI：10.1084/jem.20202486
469	Cao,Liujiao Li,Meixuan Yao,Liang Yan,Peijing Wang,Xiaoqin Yang,Zhen Lao,Yongfeng Li,Huijuan Yang,Kehu Li,Ka	Siponimod for multiple sclerosis	COCHRANE DATABASE OF SYSTEMATIC REVIEWS	2021	DOI： 10.1002/14651858.CD013647.pub2
470	Li,Zuojun Su,Yanhong Yi,Dan Wu,Cuifang Fang,Weijin Wang,Chunjiang	Analysis of the clinical characteristics of insulin autoimmune syndrome induced by alpha-lipoic acid	JOURNAL OF CLINICAL PHARMACY AND THERAPEUTICS	2021	DOI：10.1111/jcpt.13427
471	Buquicchio,Rosalba Mastrandrea,Valentina Strippoli,Sabino Quaresmini,Davide Guida,Michele Filotico,Raffaele	Case Report: Autoimmune Pemphigus Vulgaris in a Patient Treated With Cemiplimab for Multiple Locally Advanced Cutaneous Squamous Cell Carcinoma	FRONTIERS IN ONCOLOGY	2021	DOI：10.3389/fonc.2021.691980
472	Elewaut,Dirk Braun,Juergen Anderson,JaclynK. Arikan,Dilek Chen,Su Hojnik,Maja DeCraemer,Ann-Sophie Curtis,JeffreyR.	Low Incidence of Inflammatory Bowel Disease Adverse Events in Adalimumab Clinical Trials Across Nine Different Diseases	ARTHRITIS CARE & RESEARCH	2021	DOI：10.1002/acr.24175
473	Zinzani,PierLuigi Bregni,Marco Spione,Mario Mitterer,Manfred Musuraca,Gerardo Bugli,Annamaria Piazza,Francesco Pinto,Antonello	Effectiveness and Safety of Pixantrone for the Treatment of Relapsed or Refractory Diffuse Large B-Cell Lymphoma in Every-Day Clinical Practice: The Italian Cohort of the PIXA Registry	ACTA HAEMATOLOGICA	2021	DOI：10.1159/000509923
474	Mengel,Eugen Patterson,MarcC. DaRiol,RosaliaM. DelToro,Mireia Deodato,Federica Gautschi,Matthias Grunewald,Stephanie Gronborg,Sabine Harmatz,Paul Heron,Benedicte Maier,EstherM. Roubertie,Agathe Santra,Saikat Tylki-Szymanska,Anna Day,Simon Andreasen,AnneKatrine Geist,MarieAavang HavnsoeTorpPetersen,Nikolaj Ingemann,Linda Hansen,Thomas Blaettler,Thomas Kirkegaard,Thomas Dali,Christine,I	Efficacy and safety of arimoclomol in Niemann-Pick disease type C: Results from a double-blind, randomised, placebo-controlled, multinational phase 2/3 trial of a novel treatment	JOURNAL OF INHERITED METABOLIC DISEASE	2021	DOI：10.1002/jimd.12428
475	Barrett,Doreen Bilic,Sanela Chyung,Yung Cote,ShaunM. Iarrobino,Ryan Kacena,Katherine Kalra,Ashish Long,Kimberly Nomikos,George Place,Amy Still,JamesGordon Vrishabhendra,Leela	A Randomized Phase 1 Safety, Pharmacokinetic and Pharmacodynamic Study of the Novel Myostatin Inhibitor Apitegromab (SRK-015): A Potential Treatment for Spinal Muscular Atrophy	ADVANCES IN THERAPY	2021	DOI：10.1007/s12325-021-01757-z
476	Nabi,Zaheer Chavan,Radhika Ramchandani,Mohan Basha,Jahangeer Jagtap,Nitin Karyampudi,Arun Darisetty,Santosh Tandan,Manu Goud,Rajesh Rao,GuduruVenkat Reddy,DuvvurNageshwar	Long-term Outcomes of Per-oral Endoscopic Myotomy in Spastic Esophageal Motility Disorders A Large, Single-Center Study	JOURNAL OF CLINICAL GASTROENTEROLOGY	2021	DOI： 10.1097/MCG.0000000000001395
477	Gold,Ralf Arnold,DouglasL. Bar-Or,Amit Fox,RobertJ. Kappos,Ludwig Mokliatchouk,Oksana Jiang,Xiaotong Lyons,Jennifer Kapadia,Shivani Miller,Catherine	Long-term safety and efficacy of dimethyl fumarate for up to 13 years in patients with relapsing-remitting multiple sclerosis: Final ENDORSE study results	MULTIPLE SCLEROSIS JOURNAL	2021	DOI：10.1177/13524585211037909
478	Ogimoto,Tatsuya Yoshida,Hironori Mizuta,Masanobu Hirai,Toyohiro	Relapsing polychondritis after treatment with PD-1 blockade	INVESTIGATIONAL NEW DRUGS	2021	DOI：10.1007/s10637-021-01186-3
479	Cortese,Irene Beck,ErinS. Al-Louzi,Omar Ohayon,Joan Andrada,Frances Osuorah,Ikesinachi Dwyer,Jenifer Billioux,B.Jeanne Dargah-zada,Nigar Schindler,MatthewK. Binder,Kyle Reoma,Lauren Norato,Gina Enose-Akahata,Yoshimi Smith,BryanR. Monaco,MariaChiara Major,EugeneO. Jacobson,Steven Stroncek,David Highfill,Steven Panch,Sandhya Reich,DanielS. Barrett,John Nath,Avindra Muranski,Pawel	BK virus-specificT cells for immunotherapy of progressive multifocal leukoencephalopathy: an open-label, single-cohort pilot study	LANCET NEUROLOGY	2021	DOI：10.1016/S1474-4422(21)00174-5
480	Adams,David Polydefkis,Michael Gonzalez-Duarte,Alejandra Wixner,Jonas Kristen,Arnt,V Schmidt,HartmutH. Berk,JohnL. LosadaLopez,InesAsuncion Dispenzieri,Angela Quan,Dianna Conceicao,IsabelM. Slama,MichelS. Gillmore,JulianD. Kyriakides,Theodoros Ajroud-Driss,Senda Waddington-Cruz,Marcia Mezei,MichelleM. Plante-Bordeneuve,Violaine Attarian,Shahram Mauricio,Elizabeth Brannagan,ThomasH.,III Ueda,Mitsu…	Long-term safety and efficacy of patisiran for hereditary transthyretin-mediated amyloidosis with polyneuropathy: 12-month results of an open-label extension study	LANCET NEUROLOGY	2021	DOI：10.1016/S1474-4422(20)30368-9
481	Lotan,Itay Romanow,Gabriela Levy,Michael	Patient-reported safety and tolerability of the COVID-19 vaccines in persons with rare neuroimmunological diseases	MULTIPLE SCLEROSIS AND RELATED DISORDERS	2021	DOI：10.1016/j.msard.2021.103189
482	Wang,Lun Gong,Liang Zhang,Xinlu Cao,Yihan Long,Piaopiao Zhang,Wen Zeng,Xiaofeng Li,Chen	Tripterygium wilfordii Hook F. in the treatment of synovitis, acne, pustulosis, hyperostosis, and osteitis syndrome: a clinical trial	CLINICAL RHEUMATOLOGY	2021	DOI：10.1007/s10067-020-05562-x
483	Fan,Xiaomei Luo,Yong Lu,Jieluan Xu,Jinji Chen,Qing Guo,Huijuan Jin,Ping	Erythema Multiforme Major Associated With Community-Acquired Pneumonia: Lessons From a Case Report	FRONTIERS IN PEDIATRICS	2021	DOI：10.3389/fped.2021.698261
484	Berrih-Aknin,Sonia Claeys,KristlG. Law,Nancy Mantegazza,Renato Murai,Hiroyuki Sacca,Francesco Dewilde,Sarah Janssen,MathieuF. Bagshaw,Emma Kousoulakou,Hara Larkin,Mark Beauchamp,Jon Leighton,Trevor Paci,Sandra	Patient-reportedimpact of myasthenia gravis in the real world: protocol for a digital observational study (MyRealWorld MG)	BMJ OPEN	2021	DOI：10.1136/bmjopen-2020-048198
485	Wieteska-Milek,Maria Szmit,Sebastian Florczyk,Michal Kusmierczyk-Droszcz,Beata Ryczek,Robert Kurzyna,Marcin	COVID-19 Vaccination in Patients with Pulmonary Arterial Hypertension and Chronic Thromboembolic Pulmonary Hypertension: Safety Profile and Reasons for Opting against Vaccination	VACCINES	2021	DOI：10.3390/vaccines9121395
486	Gomez-Arias,PedroJesus Gomez-Garcia,Francisco Hernandez-Parada,Jorge Montilla-Lopez,AnaMaria Ruano,Juan Parra-Peralbo,Esmeralda	Efficacy and Safety of Janus Kinase Inhibitors in Type I Interferon-Mediated Monogenic Autoinflammatory Disorders: A Scoping Review	DERMATOLOGY AND THERAPY	2021	DOI：10.1007/s13555-021-00517-9
487	Liang,Hong Labbe,Antoine Baudouin,Christophe Plisson,Celine Giordano,Vincenzo	Long-term follow-up of cystinosis patients treated with 0.55% cysteamine hydrochloride	BRITISH JOURNAL OF OPHTHALMOLOGY	2021	DOI：10.1136/bjophthalmol-2020-316450
488	Mercuri,Eugenio Muntoni,Francesco Baranello,Giovanni Masson,Riccardo Boespflug-Tanguy,Odile Bruno,Claudio Corti,Stefania Daron,Aurore Deconinck,Nicolas Servais,Laurent Straub,Volker Ouyang,Haojun Chand,Deepa Tauscher-Wisniewski,Sitra Mendonca,Nuno Lavrov,Arseniy	Onasemnogene abeparvovec gene therapy for symptomatic infantile-onset spinal muscular atrophy type 1 (STR1VE-EU): an open-label, single-arm, multicentre, phase 3 tria	LANCET NEUROLOGY	2021	DOI：10.1016/S1474-4422(21)00251-9
489	Toro,MarioDamiano Gozzo,Lucia Tracia,Luciano Cicciu,Marco Drago,Filippo Bucolo,Claudio Avitabile,Teresio Rejdak,Robert Nowomiejska,Katarzyna Zweifel,Sandrine Yousef,YacoubA. Nazzal,Rashed Romano,GiovanniLuca	New Therapeutic Perspectives in the Treatment of Uveal Melanoma: A Systematic Review	BIOMEDICINES	2021	DOI： 10.3390/biomedicines9101311
490	Yao,Bangtao Liu,Gang Wang,Bei Cao,Qian	Acute Hypertensive Retinochoroidopathy Secondary to an Anti-cancer Drug (apatinib): The First Case Report	FRONTIERS IN MEDICINE	2021	DOI：10.3389/fmed.2021.677941
491	Frantz,Robert Huang,Simo Are,Abhirup Motaparthi,Kiran	Stevens-Johnson Syndrome and Toxic Epidermal Necrolysis: A Review of Diagnosis and Management	MEDICINA-LITHUANIA	2021	DOI：10.3390/medicina57090895
492	deAndres-Nogales,Fernando Cruz,Encarnacion Calleja,MiguelAngel Delgado,Olga Gorgas,MariaQueralt Espin,Jaime Mestre-Ferrandiz,Jorge Palau,Francesc Ancochea,Alba Arce,Rosabel Dominguez-Hernandez,Raquel Casado,MiguelAngel	A multi-stakeholder multicriteria decision analysis for the reimbursement of orphan drugs (FinMHU-MCDA study)	ORPHANET JOURNAL OF RARE DISEASES	2021	DOI：10.1186/s13023-021-01809-1
493	Karalilova,RositsaValerieva Batalov,ZguroAnastasov Sapundzhieva,TanyaLyubomirova Matucci-Cerinic,Marco Batalov,AnastasZgurov	Tofacitinib in the treatment of skin and musculoskeletal involvement in patients with systemic sclerosis, evaluated by ultrasound	RHEUMATOLOGY INTERNATIONAL	2021	DOI：10.1007/s00296-021-04956-7
494	Gaeckler,Anja Schoenermarck,Ulf Dobronravov,Vladimir LaManna,Gaetano Denker,Andrew Liu,Peng Vinogradova,Maria Yoon,Sung-Soo Praga,Manuel	Efficacy and safety of the long-acting C5 inhibitor ravulizumab in patients with atypical hemolytic uremic syndrome triggered by pregnancy: a subgroup analysis	BMC NEPHROLOGY	2021	DOI：10.1186/s12882-020-02190-0
495	Sasikumar,AmrithaPozhaiparambil Ramaswamy,SathishKumar Sudhir,Sreeram	A scientific pharmacognosy on Gaucher's disease: an in silico analysis	ENVIRONMENTAL SCIENCE AND POLLUTION RESEARCH	2021	DOI： 10.1007/s11356-021-17534-y
496	Nakazawa,Taiko Narita,Yukiya Kumanishi,Ryosuke Ogata,Takatsugu Matsubara,Yuki Nozawa,Kazuki Kato,Kyoko Honda,Kazunori Masuishi,Toshiki Bando,Hideaki Kadowaki,Shigenori Ando,Masashi Hara,Kazuo Tajika,Masahiro Muro,Kei	Second-line Chemotherapy for Previously Treated Metastatic Small Bowel Adenocarcinoma: A Retrospective Analysis	ANTICANCER RESEARCH	2021	DOI：10.21873/anticanres.15332
497	Roeth,Alexander Barcellini,Wilma D'Sa,Shirley Miyakawa,Yoshitaka Broome,CatherineM. Michel,Marc Kuter,DavidJ. Jilma,Bernd Tvedt,TorH.A. Fruebis,Joachim Jiang,Xiaoyu Lin,Stella Reuter,Caroline Morales-Arias,Jaime Hobbs,William Berentsen,Sigbjorn	Sutimlimab in Cold Agglutinin Disease	NEW ENGLAND JOURNAL OF MEDICINE	2021	DOI：10.1056/NEJMoa2027760
498	Brunelli,MarcelaJunqueira Atallah,AlvaroN. daSilva,EdinaM.K.	Enzyme replacement therapy with galsulfase for mucopolysaccharidosis type VI	COCHRANE DATABASE OF SYSTEMATIC REVIEWS	2021	DOI： 10.1002/14651858.CD009806.pub3
499	Sata,Masafumi Sasaki,Shinichi Oikado,Katsunori Saito,Yoshinobu Tominaga,Junya Sakai,Fumikazu Kato,Terufumi Iwasawa,Tae Kenmotsu,Hirotsugu Kusumoto,Masahiko Baba,Tomohisa Endo,Masahiro Fujiwara,Yutaka Sugiura,Hiroaki Yanagawa,Noriyo Ito,Yoshihiko Sakamoto,Takahiko Ohe,Yuichiro Kuwano,Kazuyoshi	Treatment and relapse of interstitial lung disease in nivolumab-treated patients with non-small cell lung cancer	CANCER SCIENCE	2021	DOI： 10.1111/cas.14715
500	Ogawa,Soichiro Kawakami,Hiroshi Suzuki,Sho Kuroki,Daisuke Uchiyama,Naomi Hatada,Hiroshi Gi,Toshihiro Sato,Yuichiro	Metachronous Esophageal Ulcers after Immune-mediated Colitis Due to Immune Checkpoint Inhibitor Therapy: A Case Report and Literature Review	INTERNAL MEDICINE	2021	DOI：10.2169/internalmedicine.6606-20
501	Puurunen,MarjaK. Vockley,Jerry Searle,ShawnL. Sacharow,StephanieJ. Phillips,JohnA.,III Denney,WilliamS. Goodlett,BenjaminD. Wagner,DavidA. Blankstein,Larry Castillo,MaryJ. Charbonneau,MarkR. Isabella,VincentM. Sethuraman,VasuV. Riese,RichardJ. Kurtz,CarolineB. Brennan,AoifeM.	Safety and pharmacodynamics of an engineered E. coli Nissle for the treatment of phenylketonuria: a first-in-human phase 1/2a study	NATURE METABOLISM	2021	DOI： 10.1038/s42255-021-00430-7
502	Tezuka,Kenji Miura,Kotaro Nakano,Yusuke Ueda,Takahiro Yagyu,Kyoko Matsuyama,Shimako Shirai,Masami Okuda,Hiroshi Ujikawa,Miho Ota,Takayo	Interstitial lung disease associated with adjuvant and neoadjuvant chemotherapy in early breast cancer	WORLD JOURNAL OF SURGICAL ONCOLOGY	2021	DOI：10.1186/s12957-021-02289-0
503	Zhang,Zhuo Xu,Ling Qin,Naishan Zhang,Jixin Xiang,Qian Liu,Qian Cheng,Yuanjia Bai,Yuge Liu,Qianxin Liu,Yinhua Duan,Xuening Cui,Yimin	Case report: Secondary sclerosing cholangitis induced by lapatinib and vinorelbine in a metastasis breast cancer patient	THORACIC CANCER	2021	DOI：10.1111/1759-7714.13986
504	Myall,NathanielJ. Lei,AmyQ. Wakelee,HeatherA.	Safety of lorlatinib following alectinib-induced pneumonitis in two patients with ALK-rearranged non-small cell lung cancer: a case series	TRANSLATIONAL LUNG CANCER RESEARCH	2021	DOI：10.21037/tlcr-20-564
505	Mori,Masaaki Watabe,Shinichi Taguchi,Tomoaki Hasegawa,Hisaya Ishige,Mika Tanuma,Naoyuki Hirakawa,Akihiro Koike,Ryuji Kusuda,Satoshi	Study protocol: a multicenter, uncontrolled, open-label study of palivizumab in neonates, infants, and preschool children at high risk of severe respiratory syncytial virus infection	BMC PEDIATRICS	2021	DOI：10.1186/s12887-021-02567-6
506	Wenninger,Stephan Gutschmidt,Kristina Wirner,Corinna Einvag,Krisztina Montagnese,Federica Schoser,Benedikt	The impact of interrupting enzyme replacement therapy in late-onset Pompe disease	JOURNAL OF NEUROLOGY	2021	DOI：10.1007/s00415-021-10475-z
507	Decates,TomS. VilladiegoPereira,AdrianaM. Mosmuller,DavidG.M. Velthuis,PeterJ.	Pneumosinus dilatans following dermal filler injections	JOURNAL OF COSMETIC AND LASER THERAPY	2021	DOI： 10.1080/14764172.2021.1920038
508	Reason,StaceyL. Lokken,Nicoline Voermans,Nicol	International patient group harnesses social media to help inform rare disease research: use of a low carbohydrate ketogenic diet in McArdle disease	CURRENT OPINION IN ENDOCRINOLOGY DIABETES AND OBESITY	2021	DOI：10.1097/MED.0000000000000663
509	Han,Shiqian Zhang,Huiwen Yi,Mengni Liu,Xiaoqing Maegawa,GustavoH.B. Zou,Yunding Wang,Qijun Wu,Dianqing Ye,Zhijia	Potential Disease-Modifying Effects of Lithium Carbonate in Niemann-Pick Disease, Type C1	FRONTIERS IN PHARMACOLOGY	2021	DOI：10.3389/fphar.2021.667361
510	Wang,Hao Norton,Jonathan Xu,Lin DeMartinis,Nicholas Sen,Rohini Shah,Ankit Farmer,Jennifer Lynch,David	Results of a randomized double-blind study evaluating luvadaxistat in adults with Friedreich ataxia	ANNALS OF CLINICAL AND TRANSLATIONAL NEUROLOGY	2021	DOI：10.1002/acn3.51373
511	Barbour,Thomas Scully,Marie Ariceta,Gema Cataland,Spero Garlo,Katherine Heyne,Nils Luque,Yosu Menne,Jan Miyakawa,Yoshitaka Yoon,Sung-Soo Kavanagh,David	Long-Term Efficacy and Safety of the Long-Acting Complement C5 Inhibitor Ravulizumab for the Treatment of Atypical Hemolytic Uremic Syndrome in Adults	KIDNEY INTERNATIONAL REPORTS	2021	DOI：10.1016/j.ekir.2021.03.884
512	Li,Dapeng Chi,Yihebali Chen,Xiaohong Ge,Minghua Zhang,Yuan Guo,Zhuming Wang,Jun Chen,Jie Zhang,Jiewu Cheng,Ying Li,Zhendong Liu,Hui Qin,Jianwu Zhu,Jingqiang Cheng,Ruochuan Xu,Zhengang Zheng,Xiangqian Tang,Pingzhang Gao,Ming	Anlotinib in Locally Advanced or Metastatic Medullary Thyroid Carcinoma: A Randomized, Double-Blind Phase IIB Trial	CLINICAL CANCER RESEARCH	2021	DOI：10.1158/1078-0432.CCR-20-2950
513	Ruini,Cristel Haas,Carolin Mastnik,Sebastian Knott,Maximilian French,LarsE. Schlaak,Max Berking,Carola	Primary Biliary Cirrhosis and Granulomatous Hepatitis After Immune Checkpoint Blockade in Patients With Metastatic Melanoma: Report of 2 Cases and Literature Discussion	JOURNAL OF IMMUNOTHERAPY	2021	DOI：10.1097/CJI.0000000000000354
514	DeLozier,Sarah Speltz,Peter Brito,Jason Tang,LeighAnne Wang,Janey Smith,JoshuaC. Giuse,Dario Phillips,Elizabeth Williams,Kristina Strickland,Teresa Davogustto,Giovanni Roden,Dan Denny,JoshuaC.	Real-time clinical note monitoring to detect conditions for rapid follow-up: A case study of clinical trial enrollment in drug-induced torsades de pointes and Stevens-Johnson syndrome	JOURNAL OF THE AMERICAN MEDICAL INFORMATICS ASSOCIATION	2021	DOI：10.1093/jamia/ocaa213
515	Willems,LaurentM. Rosenow,Felix Schubert-Bast,Susanne Kurlemann,Gerhard Zoellner,JohannPhilipp Bast,Thomas Bertsche,Astrid Bettendorf,Ulrich Ebrahimi-Fakhari,Daniel Grau,Janina Hahn,Andreas Hartmann,Hans Hertzberg,Christoph Hornemann,Frauke Immisch,Ilka Jacobs,Julia Klein,KarlMartin Klotz,KerstinA. Kluger,Gerhard Knake,Susanne Knuf,Markus Marquard,Klaus Mayer,Thomas Meyer,Sascha Muhle,Hiltrud Mue…	Efficacy, Retention and Tolerability of Everolimus in Patients with Tuberous Sclerosis Complex: A Survey-Based Study on Patients' Perspectives	CNS DRUGS	2021	DOI：10.1007/s40263-021-00839-4
516	Khoundabi,Batoul Behzadnia,Neda Ahmadi,ZarghamHossein Chitsazan,Mandana Tabarsi,Payam Jamaati,Hamidreza Bahadorbeigi,Alireza Hashemian,SeyedMohammadReza	A Randomized Controlled Clinical Trial on Therapeutic Effects of Teicoplanin and Vancomycin after Cardiac Surgery due to MRSA infective endocarditis in ICU Patients	IRANIAN RED CRESCENT MEDICAL JOURNAL	2021	DOI：10.32592/ircmj.2021.23.1.69
517	Kristensen,LineBuch Lambertsen,KateLykke Nguyen,Nina Byg,Keld-Erik Nielsen,HelleH.	The Role of Non-Selective TNF Inhibitors in Demyelinating Events	BRAIN SCIENCES	2021	DOI：10.3390/brainsci11010038
518	Shi,Yuankai Wu,Jianqiu Wang,Zhen Zhang,Liling Wang,Zhao Zhang,Mingzhi Cen,Hong Peng,Zhigang Li,Yufu Fan,Lei Guo,Ye Ma,Liping Cui,Jie Gao,Yuhuan Yang,Haiyan Zhang,Hongyu Wang,Lin Zhang,Weihua Zhang,Huilai Xie,Liping Jiang,Ming Zhou,Hui Shuang,Yuerong Su,Hang Ke,Xiaoyan Jin,Chuan Du,Xin Du,Xin Liu,Li Xi,Yaming Ge,Zheng Feng,Ru Zhang,Yang Zhou,Shengyu Xie,Fan Wang,Qian	Efficacy and safety of geptanolimab (GB226) for relapsed or refractory peripheral T cell lymphoma: an open-label phase 2 study (Gxplore-002)	JOURNAL OF HEMATOLOGY & ONCOLOGY	2021	DOI：10.1186/s13045-021-01033-1
519	Gonzales,Emmanuel Hardikar,Winita Stormon,Michael Baker,Alastair Hierro,Loreto Gliwicz,Dorota Lacaille,Florence Lachaux,Alain Sturm,Ekkehard Setchell,KennethD.R. Kennedy,Ciara Dorenbaum,Alejandro Steinmetz,Jana Desai,NiravK. Wardle,AndrewJ. Garner,Will Vig,Pamela Jaecklin,Thomas Sokal,EtienneM. Jacquemin,Emmanuel	Efficacy and safety of maralixibat treatment in patients with Alagille syndrome and cholestatic pruritus (ICONIC): a randomised phase 2 study	LANCET	2021	DOI：
520	Cota-Arce,JulianM. Cota,Jonhatan DeLeon-Nava,MarcoA. Hernandez-Caceres,Alexia Moncayo-Salazar,Leopoldo,I Valle-Alvarado,Fidel Cordero-Moreno,VeraL. Bonfil-Solis,KarenL. Bichara-Figueroa,JesusE. Hernandez-Hernandez,Jose Villela,Luis	Efficacy and safety of canakinumab in the treatment of adult-onset Still's disease: A systematic review	SEMINARS IN ARTHRITIS AND RHEUMATISM	2021	DOI： 10.1016/j.semarthrit.2021.08.007
521	Yu,Hui Qiu,Yining Yu,Hui Wang,Zhujun Xu,Jiawei Peng,Yun Wan,Xia Wu,Xiaoyan Jin,Runming Zhou,Fen	Anthracycline Induced Cardiac Disorders in Childhood Acute Lymphoblastic Leukemia: A Single-Centre, Retrospective, Observational Study	FRONTIERS IN PHARMACOLOGY	2021	DOI：10.3389/fphar.2021.598708
522	Schattenberg,JornM. Pares,Albert Kowdley,KrisV. Heneghan,MichaelA. Caldwell,Stephen Pratt,Daniel Bonder,Alan Hirschfield,GideonM. Levy,Cynthia Vierling,John Jones,David Tailleux,Anne Staels,Bart Megnien,Sophie Hanf,Remy Magrez,David Birman,Pascal Luketic,Velimir	A randomized placebo-controlled trial of elafibranor in patients with primary biliary cholangitis and incomplete response to UDCA	JOURNAL OF HEPATOLOGY	2021	DOI：10.1016/j.jhep.2021.01.013
523	Lorusso,L. Pieruzzi,L. Gabriele,M. Nisi,M. Viola,D. Molinaro,E. Bottici,V. Elisei,R. Agate,L.	Osteonecrosis of the jaw: a rare but possible side effect in thyroid cancer patients treated with tyrosine-kinase inhibitors and bisphosphonates	JOURNAL OF ENDOCRINOLOGICAL INVESTIGATION	2021	DOI：10.1007/s40618-021-01634-0
524	Foss-Freitas,MariaC. Akinci,Baris Neidert,Adam Bartlett,VictoriaJ. Hurh,Eunju Karwatowska-Prokopczuk,Ewa Oral,ElifA.	Selective targeting of angiopoietin-like 3 (ANGPTL3) with vupanorsen for the treatment of patients with familial partial lipodystrophy (FPLD): results of a proof-of-concept study	LIPIDS IN HEALTH AND DISEASE	2021	DOI：10.1186/s12944-021-01589-4
525	Wijburg,FritsA. Whitley,ChesterB. Muenzer,Joseph Gasperini,Serena delToro,Mireia Muschol,Nicole Cleary,Maureen Sevin,Caroline Shapiro,Elsa Alexanderian,David	A multicenter open-label extension study of intrathecal heparan-N-sulfatase in patients with Sanfilippo syndrome type A	MOLECULAR GENETICS AND METABOLISM	2021	DOI： 10.1016/j.ymgme.2021.07.001
526	Racoma,MarieJulianneC. Calibag,MariaKristinaKarizzaB. Cordero,CynthiaP. Abacan,MaryAnnR. Chiong,MaryAnneD.	A review of the clinical outcomes in idursulfase-treated and untreated Filipino patients with mucopolysaccharidosis type II: data from the local lysosomal storage disease registry	ORPHANET JOURNAL OF RARE DISEASES	2021	DOI： 10.1186/s13023-021-01875-5
527	Kharagjitsing,Hardjit vanEekeren,Rike vanPuijenbroek,EugeneP. vanGelder,Teun vanBommel,EricF.H.	Retroperitoneal fibrosis and beta-blocking agents: Is there an association?	BRITISH JOURNAL OF CLINICAL PHARMACOLOGY	2021	DOI：10.1111/bcp.14702
528	Diaz-Manera,Jordi Kishnani,PriyaS. Kushlaf,Hani Ladha,Shafeeq Mozaffar,Tahseen Straub,Volker Toscano,Antonio VanderPloeg,AnsT. Berger,KennethI. Clemens,PaulaR. Chien,Yin-Hsiu Day,JohnW. Illarioshkin,Sergey Roberts,Mark Attarian,Shahram Borges,JoaoLindolfo Bouhour,Francoise Choi,YoungChul Erdem-Ozdamar,Sevim Goker-Alpan,Ozlem Kostera-Pruszczyk,Anna Haack,KristinaAn Hug,Christopher Huynh-Ba,Olivier…	Safety and efficacy of avalglucosidase alfa versus alglucosidase alfa in patients with late-onset Pompe disease (COMET): a phase 3, randomised, multicentre trial	LANCET NEUROLOGY	2021	DOI：10.1016/S1474-4422(21)00241-6
529	BenAbdallah,Hakim Fogh,Karsten Vestergaard,Christian Bech,Rikke	Pyoderma Gangrenosum and Interleukin Inhibitors: A Semi-Systematic Review	DERMATOLOGY	2021	DOI：10.1159/000519320
530	Imatoh,Takuya Saito,Yoshiro	Associations Between Stevens-Johnson Syndrome and Infection: Overview of Pharmacoepidemiological Studies	FRONTIERS IN MEDICINE	2021	DOI：10.3389/fmed.2021.644871
531	Yang,Chih-Chao Ro,Long-Sun Tsai,Nai-Wen Lin,Chou-Ching Huang,Wen-Nan Tsai,Ching-Piao Lin,Thy-Sheng Su,Jen-Jen Huang,Chin-Chang Lyu,Rong-Kuo Chen,Hsin-Hua Lee,Wei-Ju Chen,Po-Lin Yang,Audrey	Real-world evidence on the safety and effectiveness of fingolimod in patients with multiple sclerosis from Taiwan	JOURNAL OF THE FORMOSAN MEDICAL ASSOCIATION	2021	DOI：10.1016/j.jfma.2020.07.002
532	David,AnnaL. Ahmadzia,Homa Ashcroft,Richard Bucci-Rechtweg,Christina Spencer,RebeccaN. Thornton,Steve	Improving Development of Drug Treatments for Pregnant Women and the Fetus	THERAPEUTIC INNOVATION & REGULATORY SCIENCE	2022	DOI：10.1007/s43441-022-00433-w
533	Liu,Xin Zhao,Xiaoyue He,Yangyang Tang,Yan Yan,Xue-Lian Zhao,Bin Dai,Yi	Dropped head syndrome: a rare adverse drug reaction identified in the FDA adverse event reporting system and review of case reports in the literature	EXPERT OPINION ON DRUG SAFETY	2022	DOI：10.1080/14740338.2022.2054986
534	Yoon,ByulHee Byun,Joonho Kim,Moinay Lee,Seungjoo Park,JungCheol Ahn,JaeSung Park,Wonhyoung	The Influence of Neurological Disorders Before Cardiac Myxoma Surgery on the Rate of Postoperative Recurrences: Analysis of 317 Patients in a Single Center	WORLD NEUROSURGERY	2022	DOI：10.1016/j.wneu.2021.10.144
535	Xu,Bo	Novel targeted C3 inhibitor pegcetacoplan for paroxysmal nocturnal hemoglobinuria	CLINICAL AND EXPERIMENTAL MEDICINE	2022	DOI：10.1007/s10238-022-00830-3
536	Sas,DavidJ. Magen,Daniella Hayes,Wesley Shasha-Lavsky,Hadas Michael,Mini Schulte,Indra Sellier-Leclerc,Anne-Laure Lu,Jiandong Seddighzadeh,Ali Habtemariam,Bahru McGregor,TracyL. Fujita,KenjiP. Frishberg,Yaacov	Phase 3 trial of lumasiran for primary hyperoxaluria type 1: A new RNAi therapeutic in infants and young children	GENETICS IN MEDICINE	2022	DOI：10.1016/j.gim.2021.10.024
537	Murad,Yousif Hung,Te-Yu Sadarangani,Manish Morris,ShaunK. LeSaux,Nicole Vanderkooi,OttoG. Kellner,JamesD. Tyrrell,GregoryJ. Martin,Irene Demczuk,Walter Halperin,ScottA. Bettinger,JulieA.	Clinical Presentations and Outcomes of Children in Canada With Recurrent Invasive Pneumococcal Disease From the IMPACT Surveillance Network	PEDIATRIC INFECTIOUS DISEASE JOURNAL	2022	DOI： 10.1097/INF.0000000000003454
538	Dunn,Sarah Brocklebank,Victoria Bryant,Andrew Carnell,Sonya Chadwick,ThomasJ. Johnson,Sally Kavanagh,David Lecouturier,Jan Malina,Michal Moloney,Eoin Oluboyede,Yemi Weetman,Christopher Wong,EdwinKwanSoon Woodward,Len Sheerin,Neil	Safety and impact of eculizumab withdrawal in patients with atypical haemolytic uraemic syndrome: protocol for a multicentre, open-label, prospective, single-arm study	BMJ OPEN	2022	DOI：10.1136/bmjopen-2021-054536
539	Caliskan,Ilay Bulus,Eser Afsar,Nazire Altintas,Ayse	A Case With New-Onset Neuromyelitis Optica Spectrum Disorder Following COVID-19 mRNA BNT162b2 Vaccination	NEUROLOGIST	2022	DOI： 10.1097/NRL.0000000000000420
540	Chand,DeepaH. Mitchell,Susan Sun,Rui LaMarca,Nicole Reyna,SandraP. Sutter,Thao	Research Paper Safety of Onasemnogene Abeparvovec for Patients With Spinal Muscular Atrophy 8.5 kg or Heavier in a Global Managed Access Program	PEDIATRIC NEUROLOGY	2022	DOI：10.1016/j.pediatrneurol.2022.05.001
541	Hayes,Wesley Sas,DavidJ. Magen,Daniella Shasha-Lavsky,Hadas Michael,Mini Sellier-Leclerc,Anne-Laure Hogan,Julien Ngo,Taylor Sweetser,MarianneT. Gansner,JohnM. McGregor,TracyL. Frishberg,Yaacov	Efficacy and safety of lumasiran for infants and young children with primary hyperoxaluria type 1: 12-month analysis of the phase 3 ILLUMINATE-B trial	PEDIATRIC NEPHROLOGY	2022	DOI：10.1007/s00467-022-05684-1
542	Yamada,Maaya Sada,RyuichiMinoda Kashihara,Eriko Okubo,Gosuke Matsushita,Sho Manabe,Atsushi Tagawa,Shunsuke Akebo,Hiroyuki Miyake,Hirofumi Hatta,Kazuhiro	TAFRO syndrome with a fatal clinical course following BNT162b2 mRNA (Pfizer-BioNTech) COVID-19 vaccination: A case report	JOURNAL OF INFECTION AND CHEMOTHERAPY	2022	DOI：10.1016/j.jiac.2022.04.005
543	Song,Haibo Pei,Xiaojing Liu,Zuoxiang Shen,Chuanyong Sun,Jun Liu,Yuqin Zhou,Lingyun Sun,Feng Xiao,Xiaohe	Pharmacovigilance in China: Evolution and future challenges	BRITISH JOURNAL OF CLINICAL PHARMACOLOGY	2022	DOI：10.1111/bcp.15277
544	Ragamin,Aviel Nouwen,AnoukE.M. Dalm,VirgilA.S.H. vanMierlo,MinkeM.F. Lincke,CarstenR. Pasmans,SuzanneG.M.A.	Treatment Experiences with Intravenous Immunoglobulins, Ixekizumab, Dupilumab, and Anakinra in Netherton Syndrome: A Case Series	DERMATOLOGY	2022	DOI：10.1159/000525987
545	Raja,SM Guptill,JT Juel,VC Walter,EB Cohen-Wolkowiez,M Hill,H Sendra,E Hauser,B Jackson,P Tomic,M Espinoza,Y Swamy,GK	First-in-Human Clinical Trial to Assess the Safety, Tolerability and Pharmacokinetics of Single Doses of NTM-1633, a Novel Mixture of Monoclonal Antibodies against Botulinum Toxin E	ANTIMICROBIAL AGENTS AND CHEMOTHERAPY	2022	DOI：10.1128/aac.01732-21
546	vanderLinden,Michelle vanHees,ColetteL. vanBeurden,Marc Bulten,Johan vanDorst,EleonoraB. Esajas,MarthaD. Meeuwis,KimA. Boll,Dorry vanPoelgeest,Mariette,I deHullu,JoanneA.	The Paget Trial: topical 5% imiquimod cream for noninvasive vulvar Paget disease	AMERICAN JOURNAL OF OBSTETRICS AND GYNECOLOGY	2022	DOI： 10.1016/j.ajog.2022.04.012
547	Liu,Xin Wang,Haolu Liu,Xinyao Bridle,Kim Crawford,Darrell Liang,Xiaowen	Efficacy and safety of immune-modulating therapy for primary sclerosing cholangitis: A systematic review and meta-analysis	PHARMACOLOGY & THERAPEUTICS	2022	DOI：10.1016/j.pharmthera.2022.108163
548	Dimachkie,MazenM. Barohn,RichardJ. Byrne,Barry Goker-Alpan,Ozlem Kishnani,PriyaS. Ladha,Shafeeq Laforet,Pascal Mengel,KarlEugen Pena,LorenD.M. Sacconi,Sabrina Straub,Volker Trivedi,Jaya VanDamme,Philip vanderPloeg,AnsT. Vissing,John Young,Peter Haack,KristinaAn Foster,Meredith Gilbert,JaneM. Miossec,Patrick Vitse,Olivier Zhou,Tianyue Schoser,Benedikt	Long-term Safety and Efficacy of Avalglucosidase Alfa in Patients With Late-Onset Pompe Disease	NEUROLOGY	2022	DOI：10.1212/WNL.0000000000200746
549	Piao,Mei-Na Ma,Xiao-Ting Tankere,Pierre Liam,Chong-Kin Li,Jin-Li Wang,Jian-Ping	Anlotinib combined with chemotherapy and immunotherapy for advanced pulmonary sarcomatoid cancer: a case report and literature review	ANNALS OF TRANSLATIONAL MEDICINE	2022	DOI：10.21037/atm-22-4312
550	Moscara,Lorenza Tafuri,Silvio Gagliardi,Delio Stefanizzi,Pasquale	Immunogenicity and safety of BNT162b2 mRNA COVID-19 vaccine in a subject affected by Shapiro's syndrome: A case report	HUMAN VACCINES & IMMUNOTHERAPEUTICS	2022	DOI：10.1080/21645515.2022.2094148
551	Park,Jin Kim,Dongyeop Song,Tae-Jin	A Disproportionality Analysis for Association of Systemic Capillary Leak Syndrome with COVID-19 Vaccination Using the World Health Organization Pharmacovigilance Database	VACCINES	2022	DOI：10.3390/vaccines10060835
552	Miyamoto,Denise Santi,ClaudiaGiuli Maruta,CelinaWakisaka Aoki,Valeria	Considerations on Immunization and Immunosuppression of Patients With Autoimmune Blistering Diseases During COVID-19 Pandemic in Brazil: Case Report	FRONTIERS IN MEDICINE	2022	DOI：10.3389/fmed.2021.811562
553	Balkhi,Bander	Efficacy, safety and cost of gene therapy medicinal products in the US and Europe	DRUGS OF TODAY	2022	DOI： 10.1358/dot.2022.58.5.3331005
554	Wehkamp,Ulrike Ardigo,Marco Papadavid,Evangelia Querfeld,Christiane Nikbakht,Neda	Chlormethine Gel for Patients with Mycosis Fungoides Cutaneous T Cell Lymphoma: A Review of Efficacy and Safety in Clinical Trial and Real-World Settings	ADVANCES IN THERAPY	2022	DOI：10.1007/s12325-022-02219-w
555	Ishiguro,Akihiro Ogata,Dai Ohashi,Ken Hiki,Kojiro Yamakawa,Kohei Jinnai,Shunichi Tsutsui,Keita Takahashi,Akira Namikawa,Kenjiro Yamazaki,Naoya	Type 1 diabetes associated with immune checkpoint inhibitors for malignant melanoma: A case report and review of 8 cases	MEDICINE	2022	DOI：10.1097/MD.0000000000030398
556	Barnabei,Agnese Strigari,Lidia Corsello,Andrea Paragliola,RosaMaria Iannantuono,GiovanniMaria Salvatori,Roberto Corsello,SalvatoreMaria Torino,Francesco	Grading Central Diabetes Insipidus Induced by Immune Checkpoint Inhibitors: A Challenging Task	FRONTIERS IN ENDOCRINOLOGY	2022	DOI：10.3389/fendo.2022.840971
557	Hulton,SallyA. Groothoff,JaapW. Frishberg,Yaacov Koren,MichaelJ. Overcash,J.Scott Sellier-Leclerc,Anne-Laure Shasha-Lavsky,Hadas Saland,JeffreyM. Hayes,Wesley Magen,Daniella Moochhala,ShabbirH. Coenen,Martin Simkova,Eva Garrelfs,SanderF. Sas,DavidJ. Meliambro,KristinA. Ngo,Taylor Sweetser,MarianneT. Habtemariam,BahruA. Gansner,JohnM. McGregor,TracyL. Lieske,JohnC.	Randomized Clinical Trial on the Long-Term Efficacy and Safety of Lumasiran in Patients With Primary Hyperoxaluria Type 1	KIDNEY INTERNATIONAL REPORTS	2022	DOI：10.1016/j.ekir.2021.12.001
558	Moriyama,Shohei Fukata,Mitsuhiro Yokoyama,Taku Ueno,Shohei Nunomura,Takuya Mori,Yasuo Kato,Koji Miyamoto,Toshihiro Akashi,Koichi	Case Report: Cardiac Tamponade in Association With Cytokine Release Syndrome Following CAR-T Cell Therapy	FRONTIERS IN CARDIOVASCULAR MEDICINE	2022	DOI：10.3389/fcvm.2022.848091
559	Peterson,IlseS. Mazzella,AllisonJ. Belter,LisaT. Curry,MaryA. Cruz,RosangelE. Jarecki,Jill	The Cure SMA Clinical Trial Experience Survey: A Study of Trial Participant Perspectives on Clinical Trial Management and Patient-Centric Management Practices	NEUROLOGY AND THERAPY	2022	DOI：10.1007/s40120-022-00360-w
560	Kaltsas,Gregory Andreadis,Charalambos Kosmidis,Paraskevas Mavroudis,Dimitrios Pazaitou-Panayiotou,Kalliopi Vaslamatzis,Michail Athanasiadis,Ilias	A Real-world Multicenter Prospective Study of Everolimus in Pancreatic Neuroendocrine Tumors: The 'PROTOR' Study	ANTICANCER RESEARCH	2022	DOI：10.21873/anticanres.15672
561	Peterson,MelissaBrooks Strupp,KimM. Brockel,MeganA. Wilder,MatthewS. Zieg,Jennifer Bruckner,AnnaL. Kaizer,AlexanderM. Szolnoki,JuditM.	Anesthetic Management and Outcomes of Patients With Epidermolysis Bullosa: Experience at a Tertiary Referral Center	ANESTHESIA AND ANALGESIA	2022	DOI：10.1213/ANE.0000000000005749
562	Andorfer,KEC Seebauer,CT Koller,M Zeman,F Berneburg,M Fischer,R Vielsmeier,V Bohr,C Kuhnel,TS	TIMolol nasal spray as a treatment for epistaxis in hereditary hemorrhagic telangiectasia (HHT) - Study protocol of the prospective, randomized, double-blind, controlled cross-over TIM-HHT trial	CLINICAL HEMORHEOLOGY AND MICROCIRCULATION	2022	DOI：10.3233/CH-211253
563	Vanoli,Jennifer Nava,Miriam Invernizzi,Chiara Panizzuti,Fabio Grassi,Guido	Metronidazole-induced hepatotoxicity in a patient with xeroderma pigmentosum A case report	MEDICINE	2022	DOI：10.1097/MD.0000000000029416
564	Wang,Yizi Ma,Bin Li,Wenya Li,Peiwen	Efficacy and Safety of Triple Combination Cystic Fibrosis Transmembrane Conductance Regulator Modulators in Patients With Cystic Fibrosis: A Meta-Analysis of Randomized Controlled Trials	FRONTIERS IN PHARMACOLOGY	2022	DOI：10.3389/fphar.2022.863280
565	Wang,Chunjiang Deng,Zhenzhen Song,Liying Sun,Wei Fang,Weijin Li,Zuojun	Analysis of clinical characteristics of Kounis syndrome induced by contrast media	AMERICAN JOURNAL OF EMERGENCY MEDICINE	2022	DOI：10.1016/j.ajem.2021.12.036
566	Clemens,PaulaR. Rao,VamshiK. Connolly,AnneM. Harper,AmyD. Mah,JeanK. McDonald,CraigM. Smith,EdwardC. Zaidman,CraigM. Nakagawa,Tomoyuki Hoffman,EricP.	Long-Term Functional Efficacy and Safety of Viltolarsen in Patients with Duchenne Muscular Dystrophy	JOURNAL OF NEUROMUSCULAR DISEASES	2022	DOI：10.3233/JND-220811
567	Ozdede,Ayse Guner,Sabriye Ozcifci,Guzin Yurttas,Berna Dincer,ZeynepToker Atli,Zeynep Uygunoglu,Ugur Durmaz,Eser Ucar,Didar Ugurlu,Serdal Saip,Sabahattin Tabak,Fehmi Hamuryudan,Vedat Seyahi,Emire	Safety of SARS-CoV-2 vaccination in patients with Behcet's syndrome and familial Mediterranean fever: a cross-sectional comparative study on the effects of M-RNA based and inactivated vaccine	RHEUMATOLOGY INTERNATIONAL	2022	DOI：10.1007/s00296-022-05119-y
568	Mercier,Francois Djebli,Nassim Gonzalez-Sales,Mario Jaminion,Felix Meneses-Lorente,Georgina	Efficacy and safety exposure-response analyses of entrectinib in patients with advanced or metastatic solid tumors	CANCER CHEMOTHERAPY AND PHARMACOLOGY	2022	DOI：10.1007/s00280-022-04402-w
569	Schoenmakers,DaphneH. Beerepoot,Shanice vandenBerg,Sibren Adang,Laura Bley,Annette Boelens,Jaap-Jan Fumagalli,Francesca Goettsch,WimG. Gronborg,Sabine Groeschel,Samuel vanHasselt,PeterM. Hollak,CarlaE.M. Lindemans,Caroline Mochel,Fanny Mol,PeterG.M. Sevin,Caroline Zerem,Ayelet Schols,Ludger Wolf,Nicole,I	Modified Delphi procedure-based expert consensus on endpoints for an international disease registry for Metachromatic Leukodystrophy: The European Metachromatic Leukodystrophy initiative (MLDi)	ORPHANET JOURNAL OF RARE DISEASES	2022	DOI：10.1186/s13023-022-02189-w
570	Giglhuber,Katrin Berthele,Achim	Adverse Events in NMOSD Therapy	INTERNATIONAL JOURNAL OF MOLECULAR SCIENCES	2022	DOI：10.3390/ijms23084154
571	Kuester,Onno Schmohl,Joerg Greiner,Jochen Storz,MaximilianAndreas	Severe immune thrombocytopenia following diphtheria, tetanus, pertussis and polio vaccination in a 36-year-old Caucasian woman: a case report	EUROPEAN JOURNAL OF MEDICAL RESEARCH	2022	DOI：10.1186/s40001-022-00686-z
572	Fan,Min Chan,AdrienneY.L. Yan,VincentK.C. Tong,Xinning Lau,LaurenK.W. Wan,EricY.F. Tam,ElizaY.T. Ip,Patrick Lum,TerryY. Wong,IanC.K. Li,X.	Postmarketing safety of orphan drugs: a longitudinal analysis of the US Food and Drug Administration database between 1999 and 2018	ORPHANET JOURNAL OF RARE DISEASES	2022	DOI： 10.1186/s13023-021-02166-9
573	Zhu,Xingyue Liu,Bao	Association of expedited review programmes with postmarketing safety events of new drugs approved by the US food and drug administration between 2007 and 2017	BMJ OPEN	2022	DOI：10.1136/bmjopen-2021-058843
574	Knight,EliaM.Pestana Amin,Sam Bahi-Buisson,Nadia Benke,TimA. Cross,J.Helen Demarest,ScottT. Olson,HeatherE. Specchio,Nicola Fleming,ThomasR. Aimetti,AlexA. Gasior,Maciej Devinsky,Orrin	Safety and efficacy of ganaxolone in patients with CDKL5 deficiency disorder: results from the double-blind phase of a randomised, placebo-controlled, phase 3 trial	LANCET NEUROLOGY	2022	DOI：10.1016/S1474-4422(22)00077-1
575	Muetze,Ulrike Gleich,Florian Garbade,SvenF. Plisson,Celine Aldamiz-Echevarria,Luis Arrieta,Francisco Ballhausen,Diana Zielonka,Matthias Ramadza,DanijelaPetkovic Baumgartner,MatthiasR. Cano,Aline GarciaJimenez,MariaConcepcion Dionisi-Vici,Carlo Jesina,Pavel Blom,HenkJ. LuzCouce,Maria MeavillaOlivas,Silvia Mention,Karine Mochel,Fanny Morris,AndrewA.M. Mundy,Helen Redonnet-Vernhet,Isabelle Santra,Sa…	Postauthorization safety study of betaine anhydrous	JOURNAL OF INHERITED METABOLIC DISEASE	2022	DOI：10.1002/jimd.12499
576	Tsang,So-Fai Pandya,Shirali Barakov,Kristina Keutzer,Joan Lewis,Grace Ross,Leorah Freisens,Selena	Use of Identical INN "Imiglucerase" for Different Drug Products: Impact Analysis of Adverse Events in a Proprietary Global Safety Database	DRUG SAFETY	2022	DOI：10.1007/s40264-021-01125-4
577	Keddie,S Eftimov,F vandenBerg,LH Brassington,R deHaan,RJ vanSchaik,IN	Immunoglobulin for multifocal motor neuropathy	COCHRANE DATABASE OF SYSTEMATIC REVIEWS	2022	DOI：10.1002/14651858.CD004429.pub3
578	Liatsos,GeorgeD. Mavroudis,Andreas Iliakis,Panayiotis Karmpalioti,Maria Koullias,Emmanouil Vassilopoulos,Dimitrios	A case of adenoviral covid-19 vector vaccine possibly linked to severe but reversible interstitial lung injury post-vaccination	INFECTIOUS DISEASES	2022	DOI： 10.1080/23744235.2022.2072521
579	Cohen,Michelle Nguyen,Madeline Nix,ChadD. Case,Brendan Nickerson,JoshuaP. Bernard,Jacqueline Durrant,Julia Safarpour,Delaram Tucker,Tarvez Vagnerova,Kamila Messer,WilliamB.	Case Report: Yellow Fever Vaccine-Associated Neurotropic Disease and Associated MRI, EEG, and CSF Findings	FRONTIERS IN NEUROLOGY	2022	DOI：10.3389/fneur.2021.779014
580	Zhang,Jie Liu,Mei-Hong Gao,Xue Dong,Chang Li,Yan-Xia	Vedolizumab-associated diffuse interstitial lung disease in patients with ulcerative colitis: A case report	WORLD JOURNAL OF CLINICAL CASES	2022	DOI：10.12998/wjcc.v10.i5.1716
581	Wong,RaymondS.M. Pullon,HumphreyW.H. Amine,Ismail Bogdanovic,Andrija Deschatelets,Pascal Francois,CedricG. Ignatova,Kalina Issaragrisil,Surapol Niparuck,Pimjai Numbenjapon,Tontanai Roman,Eloy Sathar,Jameela Xu,Raymond Al-Adhami,Mohammed Tan,Lisa Tse,Eric Grossi,Federico,V	Inhibition of C3 with pegcetacoplan results in normalization of hemolysis markers in paroxysmal nocturnal hemoglobinuria	ANNALS OF HEMATOLOGY	2022	DOI： 10.1007/s00277-022-04903-x
582	Horton,RebeccaH. Saade,Dimah Markati,Theodora Harriss,Elinor Bonnemann,CarstenG. Muntoni,Francesco Servais,Laurent	A systematic review of adeno-associated virus gene therapies in neurology: the need for consistent safety monitoring of a promising treatment	JOURNAL OF NEUROLOGY NEUROSURGERY AND PSYCHIATRY	2022	DOI：10.1136/jnnp-2022-329431
583	Cefalu,AngeloB. D'Erasmo,Laura Iannuzzo,Gabriella Noto,Davide Giammanco,Antonina Montali,Anna Zambon,Alberto Forte,Francesco Suppressa,Patrizia Giannini,Stefano Barbagallo,CarloM. Ganci,Antonina Nardi,Emilio Vernuccio,Federica Caldarella,Rosalia Ciaccio,Marcello Arca,Marcello Averna,Maurizio	Efficacy and safety of lomitapide in familial chylomicronaemia syndrome	ATHEROSCLEROSIS	2022	DOI：10.1016/j.atherosclerosis.2022.08.017
584	Farge,Dominique Loisel,Severine Resche-Rigon,Matthieu Lansiaux,Pauline Colmegna,Ines Langlais,David Charles,Catney Pugnet,Gregory Maria,AlexandreThibaultJacques Chatelus,Emmanuel Martin,Thierry Hachulla,Eric Kheav,VissalDavid Lambert,NathalieC. Wang,HanChen Michonneau,David Martinaud,Christophe Sensebe,Luc Crast,Audrey Tarte,Karin	Safety and preliminary efficacy of allogeneic bone marrow-derived multipotent mesenchymal stromal cells for systemic sclerosis: a single-centre, open-label, dose-escalation, proof-of-concept, phase 1/2 study	LANCET RHEUMATOLOGY	2022	DOI：10.1016/S2665-9913(21)00326-X
585	Lin,Yi-Hsin Huang,Hsuan Hwang,Wen-Zern	Moyamoya disease with Sjogren disease and autoimmune thyroiditis presenting with left intracranial hemorrhage after messenger RNA-1273 vaccination A case report	MEDICINE	2022	DOI：10.1097/MD.0000000000028756
586	Hefter,Harald Samadzadeh,Sara	The Necessity of a Locally Active Antidote in the Clinical Practice of Botulinum Neurotoxin Therapy: Short Communication	MEDICINA-LITHUANIA	2022	DOI：10.3390/medicina58070935
587	Cho,Inhye Han,Euna	Drug Lag and Associated Factors for Approved Drugs in Korea Compared with the United States	INTERNATIONAL JOURNAL OF ENVIRONMENTAL RESEARCH AND PUBLIC HEALTH	2022	DOI：10.3390/ijerph19052857
588	DeFrancia,Silvia Berchialla,Paola Armando,Tiziana Storto,Silvana Allegra,Sarah Sciannameo,Veronica Soave,Giulia Sprio,AndreaElio Racca,Silvia Caiaffa,MariaRosaria Ciuffreda,Libero Mussa,MariaValentina	Colorectal cancer chemotherapy: can sex-specific disparities impact on drug toxicities?	EUROPEAN JOURNAL OF CLINICAL PHARMACOLOGY	2022	DOI：10.1007/s00228-022-03298-y
589	Franchini,Massimo Cappello,Emiliano Valdiserra,Giulia Bonaso,Marco Moretti,Ugo Focosi,Daniele Tuccori,Marco	Investigating a Signal of Acquired Hemophilia Associated with COVID-19 Vaccination: A Systematic Case Review	SEMINARS IN THROMBOSIS AND HEMOSTASIS	2022	DOI：10.1055/s-0042-1754389
590	Zhao,Xiying Mo,Jiahao Zhang,Beiping Tang,Jian	Hypertension as a rare adverse effect caused by infliximab in the treatment of Crohn's disease: a case report	ANNALS OF PALLIATIVE MEDICINE	2022	DOI：10.21037/apm-22-807
591	Tanem,JustinnM. Scott,JohnP.	Common Presentations of Rare Drug Reactions and Atypical Presentations of Common Drug Reactions in the Intensive Care Unit	CRITICAL CARE CLINICS	2022	DOI： 10.1016/j.ccc.2021.11.005
592	Coarelli,Giulia Heinzmann,Anna Ewenczyk,Claire Fischer,Clara Chupin,Marie Monin,Marie-Lorraine Hurmic,Hortense Calvas,Fabienne Calvas,Patrick Goizet,Cyril Thobois,Stephane Anheim,Mathieu Nguyen,Karine Devos,David Verny,Christophe Ricigliano,VitoA.G. Mangin,Jean-Francois Brice,Alexis duMontcel,SophieTezenas Durr,Alexandra	Safety and efficacy of riluzole in spinocerebellar ataxia type 2 in France (ATRIL): a multicentre, randomised, double-blind, placebo-controlled trial	LANCET NEUROLOGY	2022	DOI：10.1016/S1474-4422(21)00457-9
593	Craig,TimothyJ. Zaragoza-Urdaz,RafaelH. Li,H.Henry Yu,Ming Ren,Hong Juethner,Salome Anderson,John	Effectiveness and safety of lanadelumab in ethnic and racial minority subgroups of patients with hereditary angioedema: results from phase 3 studies	ALLERGY ASTHMA AND CLINICAL IMMUNOLOGY	2022	DOI：10.1186/s13223-022-00721-y
594	Sugiyama,Yohei Watanabe,Taijiro Tajika,Makiko Matsuhashi,Tetsuro Shimura,Masaru Fushimi,Takuya Ichimoto,Keiko Matsunaga,Ayako Ebihara,Tomohiro Tsuruoka,Tomoko Akiyama,Tomoyuki Murayama,Kei	A Japanese single-center experience of the efficacy and safety of asfotase alfa in pediatric-onset hypophosphatasia	ORPHANET JOURNAL OF RARE DISEASES	2022	DOI：10.1186/s13023-022-02230-y
595	Tian,Chunxiang Wang,Han Liu,Zeyu Han,Xiaorong Ning,Ping	Characteristics and Management of Granulomatous Lobular Mastitis Associated with Antipsychotics-Induced Hyperprolactinemia	BREASTFEEDING MEDICINE	2022	DOI： 10.1089/bfm.2021.0341
596	Ohira,Keiichi Konishi,Kenta Aramaki,Shuhei Kokubo,Ryo Wakabayashi,Kouhei Hirata,Masanori Imai,Michiko Nakamura,Katsumasa	Rectourethral fistula after external beam radiotherapy for prostate cancer in a patient with thromboangiitis obliterans: A case report	MEDICINE	2022	DOI：10.1097/MD.0000000000030343
597	Lin,Ting-Yu Yeh,Yun-Hsuan Chen,Li-Wen Cheng,Chao-Neng Chang,Chen Roan,Jun-Neng Shen,Ching-Fen	Hemophagocytic Lymphohistiocytosis Following BNT162b2 mRNA COVID-19 Vaccination	VACCINES	2022	DOI：10.3390/vaccines10040573
598	Sakai,Mayu Takao,Ken Kato,Takehiro Ito,Kodai Kubota,Sodai Hirose,Tokuyuki Liu,Yanyan Mizuno,Masami Hirota,Takuo Suwa,Tetsuya Horikawa,Yukio Yabe,Daisuke	Graves? Disease after Administration of Severe Acute Respiratory Syndrome Coronavirus 2 (SARS-CoV-2) Vaccine in a Type 1 Diabetes Patient	INTERNAL MEDICINE	2022	DOI：10.2169/internalmedicine.9231-21
599	Pirani,Vittorio Pelliccioni,Paolo Carpene,MariaJolanda Nicolai,Michele Barbotti,Federica Franceschi,Alessandro Mariotti,Cesare	Optic neuritis following COVID-19 vaccination: Do autoimmune diseases play a role?	EUROPEAN JOURNAL OF OPHTHALMOLOGY	2022	DOI：10.1177/11206721221118736
